# Supplementary material for: Radioisotopes demonstrate changes in global atmospheric circulation possibly caused by global warming
Source: Sci Rep. 2020 Jul 1;10:10695. doi: 10.1038/s41598-020-66541-5 (PMC7329870; doi:10.1038/s41598-020-66541-5)
Supplement: Supplementary file 2 — Supplementary Dataset. [file 41598_2020_66541_MOESM2_ESM.xlsx]

## Sheet: 7Be Dataset
Radioisotopes demonstrate changes in global atmospheric circulation possibly caused by global warming Authors: Lucrezia Terzia,b*, Gerhard Wotawac, Michael Schoeppnerd,e, Martin Kalinowskid, Paul R.J. Saeyb and Philipp Steinmannf, gLan Luang and gPaul W. Stateng. Affiliations: aBelgian Nuclear Research Centre (SCK•CEN), Mol, Belgium; bTechnische Universität Wien, Atominstitut, Austria; cZentralan…
Beryllium-7 activity concetrations (outlyiers filtered out, values are normalised over overall timeserie average) from all available IMS Stations for the period 2003-2019
Column B-BR display cosmic rays corrected values of 7Be which have been normalised and averaged over a period of 120 days. Description of each station number can be found in sheet "7Be Yearly values" Cosmic correction has been applied using averaged (120 days) and normalized daily cosmic rays vales.
Date	RN01	RN03	RN04	RN05	RN06	RN07	RN08	RN09	RN10	RN11	RN13	RN14	RN15	RN16	RN17	RN18	RN19	RN20	RN21	RN22	RN23	RN24	RN26	RN27	RN28	RN29	RN30	RN31	RN32	RN33	RN34	RN37	RN38	RN39	RN40	RN42	RN43	RN44	RN45	RN46	RN47	RN49	RN50	RN51	RN52	RN53	RN54	RN56	RN57
2003-09-07	0.724171		0.73192		0.969608		1.43022	1.14056	0.763546					1.09831		0.780581	0.851617				0.981836			0.85474							0.973186								0.940394	0.760097	0.701385	0.934099		1.06196
2003-09-08	0.721455		0.735586		0.97166		1.43495	1.14337	0.763379					1.08524		0.782758	0.851742				0.982339			0.858619							0.972382								0.940692	0.751988	0.699834	0.908136		1.05276
2003-09-09	0.719629		0.740567		0.974295		1.44503	1.144	0.762154					1.0729		0.798471	0.851109				0.981425			0.862936							0.976116								0.937575	0.748331	0.695764	0.888527		1.05031
2003-09-10	0.71799		0.740934		0.973448		1.45864	1.14625	0.757851					1.06186		0.801939	0.84823				0.980855			0.87161							0.983207								0.93891	0.748894	0.692291	0.874908		1.05086
2003-09-11	0.71715		0.737978		0.975839		1.44379	1.14969	0.755397					1.05555		0.811277	0.85201				0.987105			0.869454							0.977831								0.938771	0.748525	0.687564	0.874775		1.05325
2003-09-12	0.713817		0.734324		0.981796		1.4373	1.15472	0.749707					1.0516		0.826311	0.856382				0.988924			0.870046							0.9611								0.931101	0.746058	0.689141	0.870931		1.06467
2003-09-13	0.711298		0.736644		0.989801		1.44004	1.15728	0.749464					1.04682		0.834027	0.855227				0.985329			0.873355							0.934798								0.928611	0.745506	0.690831	0.876456		1.06672
2003-09-14	0.714503		0.736257		0.996934		1.44865	1.15796	0.748619	1.21583				1.05199		0.843663	0.858652				0.989911			0.880458							0.918932								0.929031	0.744263	0.697387	0.875146		1.06763
2003-09-15	0.718484		0.733217		1.00312		1.45093	1.15746	0.745653	1.2158				1.05155		0.847235	0.861175				0.994113			0.89189							0.906692								0.92199	0.750262	0.702468	0.863389		1.07009
2003-09-16	0.719195		0.730653		1.00931		1.45092	1.15725	0.751727	1.21239				1.0524		0.853797	0.86412				0.997244			0.898274							0.894515								0.917656	0.756242	0.704089	0.840822		1.07762
2003-09-17	0.719589		0.734564		1.01435		1.45292	1.15752	0.750746	1.20942				1.0517		0.851275	0.86554				0.999503			0.898128							0.896496								0.913902	0.758702	0.70278	0.840925		1.0853
2003-09-18	0.724264		0.73965		1.01726		1.45875	1.15986	0.747757	1.20845				1.05		0.835914	0.863278				0.995738			0.901188							0.909023								0.913782	0.757022	0.704685	0.841091		1.10926
2003-09-19	0.728096		0.74194		1.01839		1.46744	1.16327	0.753797	1.2167				1.04356		0.828301	0.860397				0.992676			0.906915							0.91442								0.917685	0.753063	0.706682	0.841263		1.11738
2003-09-20	0.730045		0.750523		1.01925		1.47659	1.16559	0.756313	1.2291				1.03371		0.832998	0.862794				0.99432			0.902185							0.920465								0.922417	0.752713	0.702757	0.841295		1.12346
2003-09-21	0.735339		0.756256		1.01921		1.47529	1.16973	0.756358	1.23427				1.03454		0.84369	0.868954				1.00173			0.900213							0.916454								0.924378	0.757684	0.703163	0.841301		1.12511
2003-09-22	0.740361		0.764363		1.02483		1.46917	1.17002	0.753461	1.24911				1.02947		0.842696	0.875615				1.01013			0.907056							0.896005								0.927323	0.753226	0.706805	0.841276		1.1205
2003-09-23	0.744074		0.768664		1.03386		1.46606	1.17085	0.751846	1.25096				1.03237		0.842738	0.879516				1.00689			0.908059							0.889965								0.931324	0.747923	0.71247	0.841234		1.11629
2003-09-24	0.743721		0.771425		1.04148		1.46306	1.16939	0.745491	1.24343				1.03241		0.848773	0.877922				1.00684			0.908209							0.875742								0.93245	0.754543	0.71508	0.832075		1.11176
2003-09-25	0.745396		0.773828		1.0443		1.46067	1.16404	0.747473	1.24338				1.03582		0.847072	0.879209				1.00757			0.911927							0.865619								0.932399	0.760472	0.716062	0.825471		1.1095
2003-09-26	0.747137		0.771923		1.04748		1.46081	1.16161	0.747115	1.24338				1.03931		0.852046	0.882315				1.0033			0.915199							0.859661								0.932395	0.772809	0.721861	0.82331		1.10402
2003-09-27	0.744203		0.76974		1.05141		1.46005	1.16121	0.742594	1.2433				1.03396		0.852013	0.88117				0.998564			0.914261							0.858813								0.932317	0.774902	0.72076	0.817329		1.09652
2003-09-28	0.73982		0.769907		1.06058		1.46222	1.15915	0.738874	1.24318				1.03384		0.846639	0.876463				0.996317			0.912283							0.86242								0.923687	0.77956	0.719948	0.812707		1.09617
2003-09-29	0.738354		0.765259		1.0693		1.45834	1.16294	0.734426	1.24303				1.02742		0.851467	0.883613				1.00095			0.911407							0.857856								0.916466	0.775771	0.718898	0.810365		1.11313
2003-09-30	0.737268		0.760742		1.07622		1.45802	1.17009	0.728274	1.24278				1.0213		0.851902	0.891133				1.00686			0.90923							0.862842								0.910568	0.773849	0.709164	0.803212		1.12167
2003-10-01	0.73345		0.762287		1.07919		1.45414	1.17991	0.732043	1.24244				1.01634		0.855978	0.896547				1.01728			0.909643							0.858319								0.910229	0.766181	0.700654	0.796221		1.13141
2003-10-02	0.72928		0.756907		1.07874		1.44708	1.18909	0.736021	1.24174				1.01408		0.864623	0.903435				1.02466			0.902454							0.857745								0.903409	0.759391	0.696344	0.781722		1.12715
2003-10-03	0.724181		0.755515		1.07665		1.44136	1.19389	0.738597	1.24094				1.02062		0.86634	0.89941				1.02466			0.907466							0.86506								0.902376	0.753288	0.697192	0.766174		1.11988
2003-10-04	0.722692		0.758158		1.07841		1.44051	1.1963	0.740623	1.24045				1.03523		0.863151	0.900249				1.03351			0.907804							0.866809								0.904612	0.751714	0.699934	0.753878		1.11497
2003-10-05	0.720116		0.760229		1.08152		1.44417	1.19723	0.743658	1.23974				1.03829		0.863863	0.902979				1.03207			0.909863							0.871839								0.903459	0.755436	0.699813	0.742767		1.11653
2003-10-06	0.720344		0.761673		1.0832		1.45242	1.19446	0.748981	1.23924				1.03114		0.865965	0.900373				1.02843			0.908542							0.887378								0.894895	0.75851	0.703714	0.738294		1.11605
2003-10-07	0.72051		0.765611		1.08327		1.45818	1.18991	0.752852	1.23889				1.02587		0.862583	0.900735				1.03242			0.908202							0.889056								0.894546	0.759829	0.70283	0.733175		1.11723
2003-10-08	0.720552		0.769378		1.0812		1.46141	1.18996	0.753173	1.23886				1.01881		0.863809	0.901655				1.03147			0.908392							0.888273								0.894517	0.761208	0.701924	0.729563		1.11636
2003-10-09	0.718161		0.770557		1.08287		1.4646	1.19119	0.752102	1.24421				1.01242		0.862504	0.899663				1.02998			0.906698							0.882682								0.894251	0.759794	0.69973	0.716057		1.1161
2003-10-10	0.715031		0.770258		1.08917		1.46662	1.18912	0.755143	1.24641				1.00357		0.868804	0.90047				1.03626			0.905764							0.873327								0.896745	0.758642	0.697254	0.716588		1.11573
2003-10-11	0.714204		0.767683		1.09463		1.46626	1.19278	0.761834	1.24245				0.99911		0.883393	0.899438				1.03616			0.907852							0.867971								0.896393	0.753024	0.697011	0.716236		1.11537
2003-10-12	0.717845		0.763062		1.09961		1.47141	1.20113	0.762424	1.23514				0.998076		0.883176	0.902301				1.03968			0.913471							0.868669								0.896064	0.748072	0.694587	0.739132		1.11505
2003-10-13	0.72467		0.762924		1.10137		1.46671	1.20504	0.755917	1.24095				0.987821		0.886225	0.903617				1.041			0.910447							0.877612								0.895765	0.747635	0.691318	0.741934		1.11475
2003-10-14	0.732122		0.769709		1.1039		1.46392	1.20606	0.753924	1.25093				0.978945		0.88842	0.908029				1.03947			0.915751							0.879478								0.895517	0.747004	0.693612	0.738232		1.1145
2003-10-15	0.741523		0.774185		1.10196		1.45933	1.21	0.759379	1.26639				0.969648		0.88937	0.915189				1.03269			0.918872							0.879983								0.895984	0.738463	0.702487	0.742156		1.11496
2003-10-16	0.747112		0.775277		1.10249		1.45325	1.21348	0.759431	1.27716				0.965761		0.888218	0.915759				1.03148			0.922752							0.895478								0.891573	0.739303	0.704263	0.743927		1.11481
2003-10-17	0.752055		0.779826		1.10516		1.44984	1.21757	0.760255	1.29771				0.963317		0.890593	0.912352				1.03457			0.926697							0.913833								0.891546	0.742123	0.706755	0.75404		1.11479
2003-10-18	0.755828		0.789473		1.10675		1.4515	1.22106	0.756748	1.3093				0.962085		0.886225	0.911715				1.03784			0.929544							0.920454								0.886864	0.746431	0.711023	0.767489		1.11471
2003-10-19	0.756392		0.784191		1.10323		1.45742	1.22547	0.755527	1.3235				0.966105		0.889087	0.912993				1.04114			0.93178							0.925087								0.884474	0.755976	0.715994	0.768636		1.11454
2003-10-20	0.76051		0.779535		1.09939		1.4671	1.22767	0.749975	1.33884				0.965718		0.893473	0.913081				1.04357			0.936756							0.911743								0.881793	0.768379	0.720978	0.785168		1.11426
2003-10-21	0.762973		0.780046		1.09659		1.47399	1.22964	0.74025	1.35628				0.96059		0.889783	0.912507				1.05048			0.945633							0.906422								0.882027	0.77852	0.722131	0.785905		1.11393
2003-10-22	0.766412		0.78244		1.09386		1.47849	1.23219	0.7384	1.35311				0.949885		0.890529	0.912235				1.05232			0.953407							0.908887								0.88183	0.787286	0.724317	0.774278		1.11362
2003-10-23	0.77478		0.780461		1.09207		1.4848	1.23115	0.735878	1.35234				0.93344		0.893802	0.918259				1.05241			0.957284							0.908099								0.878124	0.783028	0.723937	0.779284		1.11258
2003-10-24	0.77923		0.782738		1.09683		1.49181	1.23062	0.729809	1.35181				0.917392		0.893288	0.918241				1.05464			0.962648							0.909606								0.877597	0.782997	0.72364	0.791113		1.11206
2003-10-25	0.782936		0.785151		1.10772		1.50149	1.23004	0.72976	1.34645				0.905799		0.893212	0.911506				1.05508			0.959529							0.904533								0.87818	0.780737	0.722731	0.802344		1.11148
2003-10-26	0.785436		0.781799		1.11187		1.50851	1.22945	0.729733	1.34803				0.891208		0.890602	0.914425				1.0555			0.955165							0.901319								0.87811	0.779286	0.722382	0.803875		1.11088
2003-10-27	0.793181		0.780584		1.11528		1.50795	1.22876	0.72754	1.34589				0.881078		0.888993	0.915716				1.05926			0.953479							0.905806								0.879829	0.774745	0.721355	0.805652		1.1102
2003-10-28	0.80127		0.777585		1.12337		1.50825	1.22805	0.729338	1.32578				0.87741		0.897635	0.91438				1.07112			0.953075							0.90527								0.877574	0.771618	0.723138	0.799886		1.10949
2003-10-29	0.808894		0.777949		1.13075		1.5162	1.23049	0.72923	1.31234				0.872561		0.897259	0.90976				1.08009			0.956662							0.902721								0.873119	0.765363	0.721839	0.798583		1.10883
2003-10-30	0.813431		0.7852		1.13456		1.53063	1.23264	0.731043	1.31036				0.867089		0.897113	0.904584				1.08897			0.957647							0.906421								0.871176	0.761174	0.722864	0.809449		1.10862
2003-10-31	0.816002		0.785525		1.13708		1.54035	1.23518	0.744774	1.30354				0.849752		0.900408	0.896299				1.09398			0.959534							0.898991								0.872003	0.763023	0.725497	0.814357		1.10849
2003-11-01	0.814836		0.785982		1.14194		1.54141	1.23553	0.745818	1.28322				0.839903		0.897371	0.887316				1.09845			0.95925							0.895066								0.874705	0.763978	0.723262	0.824047		1.11094
2003-11-02	0.816727		0.790925		1.14591		1.54051	1.23629	0.747685	1.25751				0.839187		0.90612	0.881978				1.09863			0.960551							0.889513								0.871705	0.765334	0.722721	0.854599		1.10747
2003-11-03	0.819039		0.794529		1.15009		1.55352	1.23585	0.748642	1.23904				0.836772		0.907689	0.877782				1.09728			0.962258							0.890615								0.8665	0.762677	0.723688	0.866587		1.10904
2003-11-04	0.823061		0.800677		1.15187		1.56651	1.23842	0.749196	1.24386				0.832566		0.905907	0.879532				1.0965			0.959619							0.893293								0.858985	0.76254	0.72876	0.865212		1.11256
2003-11-05	0.82663		0.8045		1.15373		1.57297	1.23443	0.750539	1.23061				0.827056		0.900863	0.883718				1.09324			0.962011							0.89225								0.847457	0.763386	0.729707	0.841957		1.11394
2003-11-06	0.826625		0.804373		1.15567		1.58292	1.23355	0.753475	1.22864				0.819071		0.903669	0.88724				1.08907			0.959366							0.891705								0.835355	0.762095	0.730652	0.822403		1.11526
2003-11-07	0.833367		0.803789		1.15596		1.60034	1.23223	0.758373	1.21315				0.808765		0.9059	0.8793				1.08699			0.956462							0.902849								0.836679	0.767483	0.737613	0.816631		1.12295
2003-11-08	0.839824		0.802422		1.16083		1.61095	1.23088	0.763682	1.20906				0.8056		0.906405	0.882549				1.08443			0.957587							0.914567								0.826617	0.767293	0.742327	0.806119		1.12955
2003-11-09	0.845678		0.79975		1.16352		1.61571	1.22983	0.768817	1.2257				0.795102		0.923807	0.883137				1.08085			0.961806							0.919968								0.813635	0.765582	0.74049	0.816944		1.13371
2003-11-10	0.850847		0.799831		1.16756		1.61758	1.22761	0.774134	1.22399				0.791435		0.935219	0.880854				1.07976			0.96003							0.921495								0.797567	0.762053	0.744821	0.840977		1.13967
2003-11-11	0.850739		0.805453		1.169		1.61623	1.22851	0.783691	1.21548				0.796256		0.937062	0.88271				1.07968			0.958799							0.94411								0.787803	0.765662	0.748865	0.857708		1.14058
2003-11-12	0.849419		0.809238		1.17256		1.61151	1.22494	0.78654	1.2194				0.792342		0.933963	0.889563				1.08083			0.958753							0.959004								0.781236	0.771085	0.752615	0.869942		1.14826
2003-11-13	0.846379		0.815921		1.17754		1.61215	1.22054	0.787308	1.20579				0.784058		0.948545	0.890015				1.08376			0.959194							0.964703								0.776358	0.7784	0.75404	0.877506		1.15727
2003-11-14	0.852592		0.823834		1.18095		1.60883	1.21623	0.790166	1.19025				0.777968		0.954451	0.883327				1.08913			0.960204							0.961547								0.769366	0.776206	0.755951	0.901605		1.1612
2003-11-15	0.860783		0.825014		1.18719		1.60909	1.21314	0.790422	1.19692				0.771343		0.949287	0.881872				1.09593			0.962083							0.959314								0.764689	0.775508	0.760995	0.925704		1.15835
2003-11-16	0.868895		0.830614		1.18843		1.61385	1.20957	0.789939	1.18251				0.756815		0.95269	0.886061				1.09961			0.963554							0.951714								0.770175	0.779448	0.768659	0.959578		1.16048
2003-11-17	0.866876		0.842731		1.1861		1.606	1.20572	0.79201	1.18303				0.749891		0.950948	0.883733				1.09983			0.969322							0.944439								0.767968	0.782816	0.771414	0.978687		1.16832
2003-11-18	0.866311		0.857991		1.19068		1.59199	1.205	0.78813	1.17281				0.743203		0.951738	0.882049				1.10478			0.977883							0.935889								0.766705	0.784467	0.775815	0.997081		1.17811
2003-11-19	0.868009		0.86809		1.19654		1.58644	1.20626	0.789456	1.16439				0.736497		0.95434	0.884807				1.10845			0.977497							0.923207								0.771792	0.787439	0.78273	1.00083		1.17793
2003-11-20	0.875575		0.86758		1.19944		1.58262	1.20797	0.789269	1.16712				0.727314		0.957983	0.88958				1.11327			0.977503							0.916506								0.778558	0.796979	0.787474	0.982588		1.16684
2003-11-21	0.890656		0.866327		1.20134		1.58051	1.20808	0.7863	1.17653				0.718127		0.967179	0.891959				1.10609			0.974961							0.912816								0.774521	0.803727	0.788975	0.988282		1.15898
2003-11-22	0.899689		0.875256		1.2027		1.58001	1.2088	0.786704	1.18826				0.707235		0.97117	0.892236				1.10211			0.978733							0.90626								0.769367	0.798085	0.79095	0.990565		1.15281
2003-11-23	0.899584		0.878222		1.20315		1.58353	1.20739	0.790397	1.18712				0.69776		0.974075	0.892286				1.10985			0.974185							0.910751								0.761042	0.794164	0.793858	0.982054		1.15174
2003-11-24	0.906093		0.879268		1.20587		1.58469	1.20926	0.787499	1.17702				0.687376		0.974032	0.891887				1.11759			0.970904							0.909979								0.754488	0.792939	0.805506	0.992188		1.15962
2003-11-25	0.909418		0.880476		1.20795		1.58611	1.21201	0.789931	1.17356				0.676188		0.968569					1.1251			0.973971							0.910343								0.760983	0.79726	0.805393	1.01148		1.18189
2003-11-26	0.910624		0.879657		1.21128		1.57963	1.21706	0.790488	1.1633				0.666403		0.973218					1.11955			0.979129							0.908439								0.767511	0.799186	0.804443	1.02083		1.20881
2003-11-27	0.917831		0.887255		1.20967		1.57552	1.2234	0.786621	1.15595				0.662939		0.989403					1.11777			0.984034							0.904958								0.760766	0.800014	0.805491	1.01343		1.21549
2003-11-28	0.919624		0.902364		1.20703		1.57064	1.22609	0.784421	1.14318				0.658273		0.994371					1.11923			0.988897							0.898048								0.75087	0.800226	0.811482	1.02464		1.22424
2003-11-29	0.92102		0.912754		1.20539		1.56494	1.22312	0.786453	1.13025				0.656974		0.993362					1.12052			0.992536							0.892273								0.742992	0.796593	0.814321	1.02385		1.23033
2003-11-30	0.918864		0.919368		1.20384		1.56154	1.22025	0.790699	1.11502				0.651509		0.995245					1.12323			0.996212							0.884274								0.749659	0.793847	0.814374	1.03272		1.23604
2003-12-01	0.919547		0.921894		1.20573		1.56417	1.21688	0.793021	1.10319				0.639104		1.00255					1.12555			1							0.882397								0.756808	0.793884	0.817362	1.03911		1.24368
2003-12-02	0.92354		0.925087		1.20761		1.55646	1.21187	0.793139	1.09074				0.64727		1.00246					1.12683			1.00154							0.882259								0.750359	0.792659	0.822879	1.03326		1.24773
2003-12-03	0.925755		0.924775		1.20642		1.552	1.20694	0.796934	1.08161				0.649197		1.00163					1.12993			1.00547							0.886687								0.745724	0.800253	0.827916	1.02656		1.26645
2003-12-04	0.930025		0.918256		1.20196		1.54736	1.20756	0.801704	1.07336				0.652034		1.00456					1.13222			1.01123							0.892092								0.736054	0.811651	0.831697	1.0332		1.29433
2003-12-05	0.933118		0.917854		1.19544		1.55325	1.20447	0.810617	1.06441				0.658274		1.00746					1.13613			1.01684							0.890503								0.724229	0.821061	0.834921	1.03652		1.31136
2003-12-06	0.935235		0.918645		1.19085		1.56843	1.20134	0.814923	1.07084				0.656908		1.00523					1.13832			1.02079							0.892804								0.717505	0.826357	0.839363	1.04657		1.31249
2003-12-07	0.938197		0.927704		1.18446		1.58827	1.20045	0.816667	1.07818				0.655113		1.00275					1.13794			1.02281							0.898495								0.722871	0.825689	0.835128	1.05538		1.3078
2003-12-08	0.942397		0.942843		1.17815		1.61631	1.19287	0.816776	1.07105				0.65985		0.977899					1.13371			1.02444							0.896265								0.725206	0.829366	0.838913	1.07077		1.3049
2003-12-09	0.950682		0.958042		1.17547		1.62575	1.19014	0.816442	1.07989				0.662667		0.974997					1.12901			1.02605							0.891337								0.727774	0.836407	0.843738	1.07723		1.30986
2003-12-10	0.95639		0.963878		1.17064		1.62444	1.19243	0.816527	1.07995				0.661646		0.974344					1.12397			1.025							0.891756								0.728713	0.843877	0.848583	1.07032		1.31322
2003-12-11	0.955698		0.957917		1.16473		1.61269	1.19927	0.816978	1.08017				0.659963		0.978409					1.11891			1.024							0.891768								0.729809	0.851764	0.854907	1.08181		1.31356
2003-12-12	0.950493		0.953526		1.15992		1.61221	1.20087	0.814337	1.08049				0.649011		0.983059					1.11357			1.02402							0.888789								0.729073	0.855095	0.860433	1.09186		1.29752
2003-12-13	0.951553		0.954741		1.15918		1.61698	1.19801	0.817385	1.08077				0.649449		0.985985					1.11418			1.02345							0.885129								0.728498	0.853937	0.859451	1.09321		1.29827
2003-12-14	0.952341		0.951907		1.1589		1.61991	1.19004	0.817449	1.08105				0.652525		0.985594					1.11001			1.01875							0.889983								0.734005	0.859284	0.860788	1.0927		1.29329
2003-12-15	0.953909		0.957518		1.15339		1.62487	1.18475	0.817373	1.0812				0.648345		0.978555					1.10188			1.01693							0.886251								0.733336	0.864114	0.862137	1.10347		1.28278
2003-12-16	0.949994		0.967711		1.15002		1.62755	1.18339	0.816592	1.08125				0.649263		0.978758					1.09471			1.01574							0.885918								0.742742	0.86189	0.868564	1.11804		1.25811
2003-12-17	0.948334		0.96777		1.15313		1.6308	1.17599	0.816633	1.08129				0.652203		0.976797					1.09017			1.01435							0.879868								0.745729	0.873723	0.871166	1.1374		1.23936
2003-12-18	0.949329		0.973864		1.16106		1.63178	1.16927	0.816006	1.08139				0.655741		0.973852					1.08905			1.00367							0.880717								0.747789	0.881055	0.872098	1.13655		1.22304
2003-12-19	0.946367		0.980872		1.1616		1.64071	1.16042	0.813132	1.08151				0.655616		0.972273					1.0865			1.00002							0.877581								0.755846	0.879101	0.883709	1.14919		1.20752
2003-12-20	0.941869		0.985267		1.16318		1.64922	1.1509	0.811704	1.08162				0.653871		0.978849					1.08041			0.997575							0.882578								0.758478	0.885491	0.890655	1.15168		1.18542
2003-12-21	0.944935		0.983677		1.16132		1.65049	1.14283	0.814206	1.08169				0.65271		0.978118					1.07706			0.996948							0.884483								0.767835	0.885562	0.90131	1.16306		1.15771
2003-12-22	0.94619		0.978328		1.15966		1.6502	1.13387	0.818259	1.08178				0.648425		0.981288					1.07347			0.99814							0.882137		0.960549						0.778304	0.889308	0.91483	1.17467		1.12779
2003-12-23	0.950597		0.977829		1.15719		1.64583	1.12856	0.821151	1.08179				0.654445		0.987284					1.07114			0.999037							0.889862		0.966035						0.781718	0.894167	0.919353	1.19078		1.11945
2003-12-24	0.95563		0.981075		1.15719		1.64308	1.12219	0.820761	1.08188				0.654382		0.98777					1.06855			0.998477							0.891726		0.977825						0.780646	0.905428	0.920312	1.20578		1.1123
2003-12-25	0.95941		0.990927		1.15608		1.6391	1.11784	0.818669	1.08258				0.658506		0.971861					1.05936			0.998311							0.896664		0.984275						0.778762	0.90397	0.930718	1.227		1.10306
2003-12-26	0.96438		0.996034		1.15149		1.63793	1.11	0.819159	1.08264				0.665244		0.969134					1.05447			0.998566							0.900162		0.979847						0.779326	0.907148	0.937371	1.23725		1.09348
2003-12-27	0.970149		0.997879		1.14981		1.63683	1.10632	0.821721	1.07879				0.667629		0.959691					1.04956			0.999762							0.901453		0.977366						0.781431	0.913397	0.943754	1.24965		1.06724
2003-12-28	0.975755		0.997081		1.14623		1.63767	1.10397	0.822545	1.07406				0.665912		0.942183					1.04334			0.999189							0.898929		0.973684						0.781164	0.925645	0.947459	1.26292		1.04257
2003-12-29	0.98342		1.00571		1.15149		1.63688	1.1005	0.820674	1.07046				0.666345		0.926384					1.03956			0.996793							0.900166		0.973903						0.784126	0.932022	0.94798	1.2821		1.02355
2003-12-30	0.985947		1.01616		1.1596		1.63405	1.09653	0.822815	1.06611				0.665408		0.926378					1.03108			0.996052							0.900686		0.975402						0.788755	0.938683	0.948927	1.29747		1.00238
2003-12-31	0.988341		1.02533		1.1645		1.63144	1.08916	0.819877	1.0617				0.664781		0.927085					1.02543			0.992081							0.904617		0.978502						0.786319	0.941596	0.947578	1.3114		1.00281
2004-01-01	0.986738		1.03297		1.16932		1.63607	1.0835	0.820525	1.06784				0.664308		0.925982					1.01459			0.990265							0.904725		0.98527						0.783452	0.948194	0.949253	1.34694		1.00511
2004-01-02	0.986404		1.0331		1.17349		1.63751	1.08194	0.816124	1.08374				0.665553		0.924779					1.00084			0.984774							0.899102		0.993651						0.782858	0.94998	0.950238	1.38315		0.995433
2004-01-03	0.987164		1.03066		1.17257		1.62807	1.07564	0.818383	1.09151				0.669253		0.923265					0.989596			0.981147							0.897161		0.996949						0.780832	0.957479	0.950203	1.39064		0.990249
2004-01-04	0.990428		1.03187		1.16614		1.61567	1.07421	0.81724	1.09954				0.670918		0.91931					0.97819			0.978582							0.899642		0.993706						0.782675	0.961727	0.947828	1.38866		1.00058
2004-01-05	0.991105		1.04002		1.16445		1.61211	1.07229	0.81529	1.10573				0.669399		0.915056					0.976236			0.974682							0.905617		0.986622						0.783959	0.961289	0.946412	1.38891		0.999723
2004-01-06	0.995599		1.05291		1.16986		1.60146	1.06797	0.816349	1.11021				0.662092		0.919684					0.97493			0.973303							0.907158		0.985036						0.787626	0.974869	0.951314	1.38094		1.01186
2004-01-07	1.00285		1.04828		1.17437		1.5967	1.06615	0.819062	1.10873				0.658797		0.926784					0.978682			0.96626							0.91305		0.983646						0.794792	0.988917	0.957517	1.36915		1.03492
2004-01-08	1.00562		1.04655		1.17541		1.58809	1.0644	0.815721	1.10337				0.658265		0.931258					0.981455			0.960436							0.911474		0.984362						0.791613	1.00471	0.961349	1.36515		1.04838
2004-01-09	1.0076		1.0457		1.17174		1.57259	1.06173	0.814973	1.09386				0.653652		0.917743					0.988904			0.950868							0.902492		0.988699						0.793501	1.01039	0.968039	1.37232		1.0828
2004-01-10	1.01209		1.04563		1.16789		1.55771	1.05596	0.820138	1.0883				0.654544		0.918685					0.993919			0.936515							0.899098		0.992517						0.788488	1.0291	0.973715	1.3779		1.09574
2004-01-11	1.01744		1.0473		1.16493		1.57672	1.05068	0.832845	1.08439				0.654532		0.913206					1.00047			0.932639							0.897		1.00152						0.785567	1.03358	0.978156	1.38032		1.10193
2004-01-12	1.02294		1.05545		1.16212		1.58176	1.04217	0.838883	1.07784				0.654576		0.898779					0.997359			0.929896							0.888095		1.0091						0.799078	1.03614	0.977735	1.38662		1.0997
2004-01-13	1.0293		1.05631		1.15404		1.57754	1.03921	0.837913	1.0759				0.654696		0.890964					0.999653			0.931419							0.886684		1.00567						0.803436	1.03926	0.978732	1.38818		1.10316
2004-01-14	1.03784		1.0609		1.15161		1.57153	1.03943	0.844281	1.06178				0.655601		0.881889					1.00666			0.933651							0.88225		0.998123						0.800276	1.04635	0.982038	1.39465		1.10864
2004-01-15	1.04385		1.06335		1.14207		1.57776	1.03762	0.84968	1.05599				0.655488		0.87799					1.00715			0.925268							0.872045		0.992856						0.805283	1.05319	0.98453	1.39988		1.11031
2004-01-16	1.04902		1.06647		1.1336		1.5868	1.03737	0.848093	1.05902				0.654707		0.87036					1.00805			0.917075							0.870589		0.983471						0.803677	1.05185	0.990751	1.40067		1.10502
2004-01-17	1.05388		1.06349		1.12555		1.59636	1.03715	0.850618	1.07195				0.651415		0.873288					1.00624			0.91367							0.870284		0.977798						0.805834	1.05924	0.99691	1.4004		1.09918
2004-01-18	1.05697		1.06183		1.11965		1.60218	1.03542	0.851656	1.08999				0.653432		0.874611					1.00244			0.912759							0.860962		0.972564						0.805043	1.07302	0.996203	1.39993		1.08211
2004-01-19	1.06346		1.07054		1.1196		1.60532	1.03147	0.845245	1.1027				0.654387		0.873795					1.00731			0.908874							0.852187		0.969557						0.795257	1.09286	0.993196	1.39372		1.07723
2004-01-20	1.06672		1.06615		1.11353		1.60778	1.02283	0.857629	1.11399				0.653758		0.871077					1.00153			0.901854							0.844328		0.970086						0.788907	1.10951	0.997191	1.38589		1.08373
2004-01-21	1.06843		1.06305		1.10739		1.62065	1.01311	0.858416	1.12696				0.654463		0.863022					0.994046			0.900347							0.847637		0.974024						0.785407	1.10889	0.998215	1.37753		1.0842
2004-01-22	1.07052		1.06141		1.10385		1.63851	1.00421	0.861388	1.12125				0.655494		0.868046					0.988937			0.895883							0.850084		0.970324						0.773093	1.11305	1.00139			1.08345
2004-01-23	1.07123		1.06443		1.09898		1.65525	0.99951	0.862944	1.11614				0.650313		0.874998					0.998573			0.903689							0.848715		0.96676						0.761482	1.117	1.00156			1.07942
2004-01-24	1.07771		1.06359		1.09795		1.66945	0.993373	0.86782	1.11506				0.647036		0.873365					1.0064			0.910537							0.858203		0.966693						0.757021	1.11909	1.00492			1.07719
2004-01-25	1.08384		1.06296		1.09257		1.68153	0.988735	0.866733	1.11455				0.645928		0.87439					1.00966			0.911649							0.879625		0.966948						0.754531	1.12381	1.00728			1.07895
2004-01-26	1.08788		1.06893		1.08551		1.68905	0.984401	0.866402	1.10982				0.644102		0.874137					1.01647			0.907486							0.91718		0.962957						0.753019	1.12554	1.00444			1.08376
2004-01-27	1.0913		1.07122		1.077		1.69565	0.975807	0.864902	1.10497				0.647027		0.878563					1.0189			0.90857							0.944274		0.958175						0.756903	1.13122	1.01133			1.08584
2004-01-28	1.09162		1.07256		1.07097		1.68443	0.971202	0.862488	1.10208				0.646014		0.886042					1.01461			0.912521							0.963072		0.956858						0.762153	1.13975	1.0141			1.07804
2004-01-29	1.09294		1.07604		1.06575		1.67018	0.961233	0.868176	1.09808				0.644302		0.887959					1.00715			0.913356							0.973004		0.955433						0.764462	1.15485	1.01586			1.0536
2004-01-30	1.09538		1.0773		1.06076		1.65481	0.947836	0.86805	1.09288				0.64296		0.890459					0.996028			0.908947							0.982408		0.947662						0.763769	1.16132	1.02662			1.03801
2004-01-31	1.09516		1.06753		1.05403		1.64037	0.934867	0.865977	1.09068				0.641313		0.888387					0.981647			0.906181							0.991742		0.947185						0.762221	1.16926	1.03201			1.02123
2004-02-01	1.09714		1.06369		1.04802		1.63023	0.923152	0.862509	1.08984				0.643018		0.885355					0.971676			0.901893							0.995272		0.951797						0.761739	1.18255	1.03288			1.01947
2004-02-02	1.1032		1.06472		1.0425		1.62023	0.912245	0.86555	1.08869				0.641504		0.889053					0.964804			0.894588							0.993002		0.951476						0.761046	1.18644	1.04061			1.02318
2004-02-03	1.10775		1.064		1.03763		1.61302	0.903502	0.868954	1.08801				0.633322		0.893508					0.955545			0.89263							0.995421								0.757699	1.19463	1.04069			1.02482
2004-02-04	1.10861		1.06431		1.03128		1.60322	0.900077	0.869053	1.08832				0.631598		0.891801					0.955876			0.889966							0.985358								0.755295	1.20423	1.04055			1.01893
2004-02-05	1.11151		1.07003		1.02988		1.59057	0.89793	0.864094	1.08708				0.633322		0.888094					0.958853			0.889692							0.967015								0.753089	1.20692	1.03939			1.01201
2004-02-06	1.11348		1.07106		1.03185		1.57883	0.900011	0.861435	1.08708				0.632496		0.893251					0.957984			0.887223							0.971377								0.753516	1.20756	1.04623			1.00243
2004-02-07	1.11475		1.07432		1.03584		1.56749	0.890687	0.861344	1.08696				0.635706		0.891204					0.959489			0.88513							0.981941								0.755109	1.21406	1.05959			0.998149
2004-02-08	1.11988		1.08123		1.03222		1.55816	0.884401	0.863511	1.08849				0.638769		0.888028					0.960001			0.885796							1.00136								0.759324	1.21199	1.07108			0.992117
2004-02-09	1.12346		1.08731		1.02587		1.54564	0.879166	0.855688	1.09073				0.643763		0.881118					0.953351			0.885127							1.00391								0.763373	1.21419	1.07446			0.993218
2004-02-10	1.12608		1.09312		1.01841		1.53392	0.874433	0.849175	1.0948				0.647966		0.852433					0.952103			0.881904							1.0089								0.766823	1.22265	1.07658			0.994819
2004-02-11	1.12584		1.10009		1.00832		1.52233	0.869976	0.850776	1.10061				0.649099		0.858936					0.95002			0.87138							1.02012								0.769432	1.23354	1.07989			0.991861
2004-02-12	1.12227		1.10342		1.00168		1.51044	0.866443	0.852381	1.0942				0.658578		0.864147					0.950008			0.871749							1.01024								0.769151	1.23388	1.08298			0.98803
2004-02-13	1.11547		1.10371		0.996325		1.49923	0.861707	0.854797	1.08734				0.665226		0.871968					0.948464			0.863967							1.01425								0.766144	1.23068	1.08482			0.984427
2004-02-14	1.10809		1.10884		0.993085		1.49127	0.858055	0.849551	1.07449				0.670311		0.881793					0.944868			0.857767							1.01312								0.766447	1.23815	1.07628			0.977989
2004-02-15	1.10569		1.11236		0.99518		1.48821	0.852868	0.849211	1.06225				0.670205		0.888404					0.93691			0.855065							0.997725								0.764306	1.24788	1.08119			0.972919
2004-02-16	1.10635		1.11221		0.998043		1.48894	0.842795	0.848552	1.05004				0.670625		0.885635					0.931397			0.852612							0.989474								0.764128	1.2498	1.08113			0.972196
2004-02-17	1.10895		1.10923		1.0031		1.48805	0.830578	0.849401	1.04169				0.671159		0.88536					0.925723			0.84944							0.984354								0.766167	1.25465	1.08377			0.96916
2004-02-18	1.11304		1.1186		1.01168		1.4813	0.817277	0.849177	1.02862				0.673352		0.885135					0.917251			0.848453							0.979132								0.769287	1.26022	1.08477			0.964424
2004-02-19	1.11132		1.12762		1.02014		1.47398	0.80694	0.847767	1.01555				0.678621		0.884917					0.90999			0.845059							0.977592								0.771516	1.24956	1.08257			0.963271
2004-02-20	1.11158		1.13066		1.0244		1.46943	0.79616	0.853906	1.00405				0.684258		0.884743					0.900852			0.83612							0.980369								0.773107	1.24465	1.09043			0.960709
2004-02-21	1.1094		1.12672		1.02434		1.46733	0.789145	0.85904	0.999092				0.688064		0.884602					0.891212			0.826496							0.984176								0.773905	1.23975	1.09599			0.958774
2004-02-22	1.10235		1.13329		1.02043		1.46551	0.7843	0.867962	0.995747				0.690752		0.884416					0.885532			0.818887							0.990603								0.777402	1.23978	1.09711			0.956961
2004-02-23	1.09916		1.13705		1.01775		1.46329	0.782284	0.874428	0.993865				0.694604		0.887018					0.879964			0.809681							0.998903								0.778609	1.23788	1.10229			0.956753
2004-02-24	1.09769		1.14148		1.00972		1.45324	0.779826	0.879692	0.997269				0.698283		0.89035					0.878611			0.809707							1.01315								0.775714	1.23932	1.10819			0.95663
2004-02-25	1.09987		1.14846		1.00296		1.44506	0.776593	0.884108	0.993432				0.702844		0.893635					0.873403			0.813134							1.03127								0.775559	1.24027	1.11419			0.954508
2004-02-26	1.09949		1.15855		0.997203		1.44576	0.774101	0.887789	0.981612				0.708026		0.895018					0.868619			0.813881							1.04966								0.775471	1.24168	1.12237			0.949751
2004-02-27	1.09571		1.16636		0.990632		1.45144	0.772511	0.890699	0.976918				0.711278		0.876033					0.862998			0.81787							1.05131								0.775256	1.24801	1.11956			0.945481
2004-02-28	1.08924		1.16988		0.98602		1.45227	0.766095	0.892442	0.981861				0.712168		0.875126					0.857506			0.819005							1.05568								0.775673	1.25972	1.12281			0.944404
2004-02-29	1.08805		1.17344		0.988953		1.45136	0.760622	0.892898	0.994168				0.717088		0.876266					0.857697			0.82229							1.05458								0.777159	1.2706	1.13493			0.947847
2004-03-01	1.08827		1.17851		0.987832		1.45192	0.752446	0.882803	0.998393				0.720565		0.883137					0.858853			0.821506							1.05728								0.775064	1.26355	1.13331			0.948515
2004-03-02	1.08836		1.1829		0.981884		1.45589	0.748667	0.887394	1.00273				0.726166		0.889148					0.857337			0.817804							1.05815								0.777491	1.26364	1.13423			0.950704
2004-03-03	1.09059		1.18177		0.973773		1.45628	0.743459	0.884867	1.0057				0.73349		0.867345					0.859171			0.812923							1.06124								0.77442	1.26086	1.13894			0.948667
2004-03-04	1.09348		1.18459		0.969183		1.45239	0.738055	0.886583	1.00748				0.739399		0.862372					0.857375			0.810741							1.07209								0.774591	1.26423	1.14308			0.945809
2004-03-05	1.09359		1.17841		0.966723		1.44443	0.730554	0.891237	0.999433				0.745928		0.8651					0.852787			0.815318							1.07807								0.77421	1.26934	1.14739			0.950946
2004-03-06	1.0917		1.17444		0.965074		1.44076	0.729496	0.88928	0.995669				0.749633		0.876476					0.852237			0.814814							1.08351								0.776003	1.2706	1.15519			0.952996
2004-03-07	1.09156		1.17995		0.963871		1.43357	0.725805	0.883877	0.990654				0.752044		0.868672					0.855116			0.815408							1.08515								0.778807	1.27595	1.15856			0.950681
2004-03-08	1.08731		1.18287		0.964476		1.41961	0.721441	0.879642	0.986591				0.7529		0.873766					0.853858			0.814492							1.07885								0.777779	1.28148	1.15778			0.946964
2004-03-09	1.08352		1.18453		0.963177		1.4098	0.718942	0.873256	0.980603				0.750828		0.873011					0.850666			0.811712							1.07164								0.77483	1.28344	1.15917			0.944749
2004-03-10	1.08688	1.03872	1.1879		0.96372		1.40047	0.715093	0.864952	0.975393				0.752126		0.836159					0.848918			0.811913							1.06913								0.772043	1.28141	1.16337			0.941515
2004-03-11	1.08774	1.03512	1.19192		0.959826		1.39337	0.71202	0.85827	0.974343				0.752151		0.810561					0.848365			0.816228							1.06931								0.770477	1.27884	1.16357			0.937322
2004-03-12	1.0881	1.0409	1.18645		0.966042		1.39204	0.712035	0.849484	0.975723				0.751248		0.800279					0.85082			0.817794							1.05795								0.770144	1.27723	1.16111			0.933053
2004-03-13	1.08449	1.04544	1.18654		0.968516		1.39094	0.711815	0.849073	0.979212				0.754576		0.807246					0.84807			0.814327							1.04496								0.774496	1.27651	1.16219			0.931952
2004-03-14	1.08322	1.04525	1.18134		0.963947		1.38998	0.70773	0.848628	0.980802				0.758981		0.772989					0.845646			0.817376							1.04372								0.776633	1.2766	1.1622			0.924695
2004-03-15	1.07972	1.05017	1.17495		0.961859		1.38913	0.704041	0.845959	0.980394				0.760293		0.76858					0.839479			0.822809							1.04276								0.774989	1.28594	1.16283			0.91871
2004-03-16	1.07478	1.05268	1.17349		0.958377		1.38824	0.697254	0.847609	0.975218				0.758792		0.778224					0.835279			0.827528							1.03932								0.774119	1.29364	1.16095			0.91287
2004-03-17	1.07244	1.06034	1.18363		0.957945		1.3873	0.695619	0.85048	0.971947				0.759102		0.780455					0.83654			0.833492							1.03689								0.77216	1.29308	1.15944			0.910047
2004-03-18	1.07769	1.06921	1.17291		0.960036		1.3864	0.691866	0.855887	0.96389				0.764903		0.793917					0.841259			0.831395							1.04011								0.770957	1.29503	1.16176			0.90647
2004-03-19	1.07907	1.07876	1.16039		0.962963		1.38789	0.684112	0.864102	0.963017				0.768852		0.793168					0.836393			0.834776							1.04513								0.771693	1.29392	1.16129			0.907638
2004-03-20	1.08592	1.08042	1.15087		0.961608		1.38607	0.677918	0.868143	0.963969				0.770759		0.796586					0.832172			0.839716							1.04567								0.773904	1.29446	1.16215			0.915419
2004-03-21	1.09014	1.08652	1.15318		0.96294		1.38551	0.671417	0.874299	0.965605				0.777953		0.798034					0.828333			0.843935							1.04878								0.774607	1.29156	1.1631			0.918574
2004-03-22	1.08738	1.09426	1.153		0.962792		1.38444	0.667149	0.87984	0.960376				0.781256		0.782154					0.833626			0.846032							1.05661								0.776189	1.28836	1.16023			0.919377
2004-03-23	1.08888	1.10014	1.1493		0.961869		1.38568	0.66291	0.87972	0.956392				0.783125		0.788773					0.827415			0.842077							1.06306								0.777572	1.29077	1.16042			0.921322
2004-03-24	1.09691	1.10438	1.15753		0.962437		1.385	0.658923	0.878177	0.965767				0.785244		0.797079					0.816881			0.839008							1.05942								0.780449	1.28905	1.1653			0.922886
2004-03-25	1.0988	1.11378	1.16086		0.960026		1.3831	0.656083	0.884209	0.982076				0.787844		0.807932					0.804134			0.836126							1.08652								0.782913	1.28956	1.1567			0.919318
2004-03-26	1.0994	1.12952	1.16164		0.960684		1.37834	0.659498	0.88863	0.986123				0.792502		0.822685					0.79871			0.825651							1.1634								0.782841	1.28911	1.16114			0.906912
2004-03-27	1.09795	1.12893	1.16092		0.959827		1.37657	0.665185	0.89031	0.98953				0.79976		0.805205					0.804527			0.815289							1.1844								0.781408	1.29591	1.16263			0.894677
2004-03-28	1.09279	1.1236	1.16067		0.960786		1.39239	0.667927	0.889558	0.988647				0.811041		0.722631					0.804132			0.812338							1.1899								0.785256	1.29463	1.16175			0.890601
2004-03-29	1.09142	1.12105	1.1503		0.95836		1.40317	0.665071	0.88848	0.991565				0.815823		0.682578					0.801965			0.810789							1.19161								0.7872	1.29401	1.16285			0.889199
2004-03-30	1.09172	1.1199	1.13935		0.954968		1.40467	0.665832	0.886993	0.995844				0.823816		0.697286					0.798774			0.812941							1.20117								0.791207	1.29464	1.16539			0.89023
2004-03-31	1.09378	1.12057	1.13776		0.957449		1.41267	0.66297	0.887869	1.00301				0.829779		0.698751					0.798514			0.814852							1.21695								0.796154	1.297	1.17157			0.89142
2004-04-01	1.08876	1.11586	1.14244		0.958348		1.406	0.66484	0.886021	1.00797				0.835769		0.683482					0.797762			0.812807							1.22758								0.802901	1.30708	1.17493			0.891583
2004-04-02	1.08234	1.11291	1.14632		0.957596		1.4017	0.661237	0.885904	1.01163				0.83778		0.673624					0.793949			0.807028							1.22851								0.805906	1.31236	1.17711			0.892185
2004-04-03	1.07968	1.11828	1.14022		0.958878		1.3946	0.665062	0.882067	1.0142				0.843326		0.661302					0.789994			0.806043							1.23094								0.808293	1.31018	1.17246			0.879994
2004-04-04	1.07909	1.11952	1.13594		0.960799		1.39475	0.66977	0.879399	1.01451				0.845265		0.656242					0.787376			0.805576							1.23701								0.811874	1.30616	1.168			0.863003
2004-04-05	1.07911	1.11862	1.13417		0.965961		1.40222	0.673421	0.875315	1.01706				0.841956		0.663188					0.782485			0.802131							1.24758								0.813566	1.30303	1.16471			0.854334
2004-04-06	1.08142	1.1159	1.13721		0.966125		1.40676	0.675299	0.876746	1.01315				0.844902		0.679483					0.777191			0.799863							1.24985								0.818519	1.29908	1.15948			0.851507
2004-04-07	1.07914	1.11135	1.12924		0.973664		1.40315	0.676005	0.878069	1.00786				0.846696		0.707449					0.769151			0.797239							1.23727								0.823259	1.30095	1.1663			0.852396
2004-04-08	1.07708	1.11285	1.11625		0.980711		1.40046	0.678281	0.882158	1.01202				0.847232		0.687774					0.765999			0.795405							1.26646								0.827696	1.30434	1.16794			0.850942
2004-04-09	1.07373	1.12223	1.10304		0.980154		1.40808	0.679866	0.881901	1.00544				0.848039		0.725693					0.762904			0.791933							1.28117								0.830138	1.29827	1.16791			0.850055
2004-04-10	1.07469	1.13547	1.09857		0.981747		1.42107	0.681133	0.880541	1.00496				0.856552		0.782074					0.76344			0.788843							1.28286								0.830635	1.29679	1.16443			0.848099
2004-04-11	1.07577	1.13347	1.09793		0.985401		1.43717	0.68246	0.879108	1.00431				0.861336		0.78143					0.763934			0.785003							1.28283								0.830726	1.2925	1.1651			0.844847
2004-04-12	1.07531	1.1348	1.10038		0.987516		1.44467	0.68189	0.878581	0.999435				0.864901		0.768098					0.772965			0.788812							1.28674								0.829082	1.28773	1.16188			0.843631
2004-04-13	1.07442	1.13499	1.10496		0.986187		1.44834	0.68361	0.881159	0.993063				0.871348		0.76585					0.780675			0.791647							1.29545								0.827743	1.28755	1.16162			0.83995
2004-04-14	1.07444	1.13801	1.11569		0.983884		1.45721	0.686484	0.878494	0.988848				0.884146		0.77114					0.781528			0.791792							1.2939								0.828347	1.28284	1.16029			0.840297
2004-04-15	1.06921	1.1349	1.11456		0.9852		1.45851	0.685782	0.87596	0.984795				0.892296		0.889845					0.780849			0.789405							1.29615								0.82507	1.28682	1.15941			0.847914
2004-04-16	1.07207	1.12826	1.10526		0.986145		1.45301	0.689361	0.878402	0.979875				0.896385		0.838242					0.77896			0.78821							1.29047								0.827829	1.29176	1.15008			0.853539
2004-04-17	1.07147	1.12132	1.10919		0.984276		1.45214	0.691295	0.88308	0.975834				0.901497		0.916036					0.77912			0.788521							1.29209								0.834786	1.28449	1.14428			0.855453
2004-04-18	1.06504	1.12008	1.114		0.979051		1.45883	0.698393	0.884678	0.972199				0.902582		0.96787					0.775982			0.791105							1.28641								0.836564	1.27691	1.1459			0.862258
2004-04-19	1.05977	1.1203	1.10957		0.980339		1.46267	0.707065	0.884312	0.96773				0.909871		1.44128					0.774487			0.792013							1.27962								0.837616	1.28212	1.13712			0.871697
2004-04-20	1.05699	1.1108	1.10831		0.977645		1.46329	0.714993	0.882509	0.96051				0.917247							0.773317			0.792059							1.27167								0.837438	1.27791	1.12862			0.882125
2004-04-21	1.05282	1.10675	1.11585		0.978557		1.46678	0.719967	0.881889	0.954928				0.924624							0.775664			0.786505							1.28236								0.838931	1.28018	1.1218			0.888351
2004-04-22	1.04888	1.10354	1.12232		0.978021		1.4733	0.728493	0.882304	0.952032				0.9282							0.779398			0.78094							1.28685								0.84021	1.26966	1.11519			0.887549
2004-04-23	1.044	1.1005	1.11814		0.97697		1.47815	0.728933	0.881829	0.951519				0.922902							0.783867			0.776027							1.28011								0.84711	1.26131	1.11593			0.892647
2004-04-24	1.03916	1.09164	1.11366		0.97502		1.48241	0.730773	0.882572	0.951116				0.927172							0.789044			0.773242							1.28192								0.855318	1.25183	1.11303			0.896284
2004-04-25	1.03613	1.09423	1.10709		0.972531		1.49411	0.728711	0.885275	0.950466				0.929998							0.79369			0.769757							1.29024								0.860094	1.25607	1.10153			0.896785
2004-04-26	1.03508	1.10279	1.10149		0.969866		1.50265	0.729846	0.887529	0.952792				0.933677		0.516637					0.798066			0.769673							1.29826								0.862797	1.25171	1.09386			0.895436
2004-04-27	1.03617	1.10828	1.0965		0.971108		1.50476	0.727758	0.886905	0.956153				0.937882		0.516289					0.805222			0.771463							1.30476								0.864138	1.24497	1.08918			0.893189
2004-04-28	1.03429	1.10766	1.09722		0.97112		1.51236	0.723621	0.890767	0.961713				0.943807		0.529726					0.810719			0.77385							1.31545								0.86333	1.23276	1.08768			0.890676
2004-04-29	1.02887	1.10967	1.08906		0.965682		1.51289	0.722959	0.890892	0.969019				0.949085		0.50068					0.816057			0.776965							1.3065								0.86653	1.2267	1.09237			0.890713
2004-04-30	1.03098	1.11189	1.07893		0.960656		1.51312	0.727298	0.88572	0.974657				0.9552		0.57715					0.820488			0.778239							1.29608								0.871325	1.22457	1.09353			0.893805
2004-05-01	1.0346	1.10325	1.07191		0.951459		1.52017	0.737075	0.888673	0.980648				0.962063		0.701039					0.830044			0.784842							1.28855								0.875154	1.22422	1.08886			0.895533
2004-05-02	1.03553	1.09608	1.07446		0.9446		1.52708	0.741658	0.88821	0.983035				0.964668		0.982149					0.839303			0.784091							1.29176								0.875823	1.21262	1.087			0.894773
2004-05-03	1.03313	1.09124	1.07396		0.937819		1.53757	0.739033	0.890074	0.976951				0.965768		1.23266					0.847005			0.785928							1.29276								0.875238	1.20708	1.08281			0.898709
2004-05-04	1.02736	1.08955	1.07222		0.934044		1.54653	0.735632	0.88873	0.977003				0.963708		1.32186					0.850051			0.788819							1.2918								0.876083	1.20016	1.08782			0.899726
2004-05-05	1.02198	1.08043	1.06995		0.939453		1.56134	0.728111	0.892483	0.968061				0.966282		1.27862					0.862212			0.79002							1.28637								0.880897	1.19293	1.09086			0.891759
2004-05-06	1.01596	1.07987	1.06321		0.944834		1.56818	0.724135	0.898473	0.956257				0.970423		1.19649					0.871742			0.791962							1.27721								0.887749	1.18858	1.08852			0.881629
2004-05-07	1.01071	1.07906	1.0468		0.941387		1.57969	0.721071	0.898259	0.94765				0.970735		1.19584					0.869375			0.792498							1.27362								0.890275	1.17653	1.08532			0.87231
2004-05-08	1.00375	1.07455	1.04429		0.934646		1.58817	0.718069	0.895203	0.946005				0.973822		1.21474					0.863878			0.79332							1.26948								0.889593	1.16618	1.08047			0.857966
2004-05-09	1.00058	1.07112	1.04177		0.931727		1.59319	0.718466	0.900712	0.952169				0.979687		1.15023					0.86023			0.793975							1.26678								0.888238	1.15344	1.07398			0.852058
2004-05-10	0.997791	1.07295	1.03866		0.930406		1.59497	0.72053	0.89737	0.964447				0.979815		1.10657					0.850009			0.795926							1.27171								0.889339	1.14799	1.07243			0.829265
2004-05-11	0.99319	1.07495	1.03623		0.931296		1.58277	0.724988	0.894252	0.971902				0.980844		1.12392					0.839022			0.800004							1.27988								0.888366	1.13315	1.06699			0.822375
2004-05-12	0.985615	1.05782	1.03227		0.933288		1.56603	0.729703	0.886111	0.976928				0.981193		1.08689					0.826632			0.811775							1.27869								0.888997	1.13003	1.06452			0.818003
2004-05-13	0.980616	1.04868	1.0241		0.93721		1.56083	0.737963	0.88181	0.984286				0.982252		1.13127					0.827063			0.815281							1.27804								0.885886	1.12545	1.06196			0.811218
2004-05-14	0.979375	1.0532	1.02642		0.945214		1.55182	0.737813	0.885193	0.988398				0.986034		1.13313					0.826169			0.812783							1.2863								0.88384	1.12647	1.05815			0.808617
2004-05-15	0.972833	1.05383	1.02401		0.945965		1.54188	0.738053	0.882208	0.989264				0.988039		1.11344					0.816166			0.804747							1.29014								0.881862	1.11803	1.04804			0.8065
2004-05-16	0.966852	1.04761	1.02316		0.952099		1.52674	0.744919	0.880612	0.993785				1.00136		1.10479					0.814088			0.80619							1.29405								0.881001	1.10471	1.04047			0.807603
2004-05-17	0.958826	1.03836	1.0227		0.957436		1.51968	0.746832	0.880602	0.992281				1.01272		1.06455					0.813496			0.809056							1.29378								0.885678	1.10317	1.02985			0.809134
2004-05-18	0.953353	1.03299	1.02136		0.962592		1.51467	0.74493	0.874651	0.981708				1.01367		1.07374					0.809175			0.819538							1.29471								0.895191	1.0949	1.02161			0.810084
2004-05-19	0.948755	1.02919	1.01797		0.967257		1.50886	0.735414	0.872007	0.967937				1.01192		1.05032					0.811006			0.817351							1.29864								0.899294	1.08354	1.01605			0.811785
2004-05-20	0.942328	1.0181	1.00656		0.969185		1.50721	0.733275	0.874668	0.959364				1.01578		1.03568					0.804701			0.816891							1.31504								0.904164	1.06426	1.01346			0.814456
2004-05-21	0.939215	1.01362	1.00449		0.975842		1.50219	0.734533	0.862434	0.94914				1.01745		1.03133					0.808183			0.821075							1.31672								0.909863	1.04315	1.01209			0.809507
2004-05-22	0.936063	1.01103	1.0031		0.981915		1.49404	0.736371	0.86523	0.940274				1.01939		1.02344					0.81413			0.826522							1.31471								0.916576	1.0436	1.01147			0.809488
2004-05-23	0.930554	1.00821	1.00016		0.979113		1.47815	0.737655	0.865699	0.943721				1.02675		1.06129					0.816171			0.828571							1.31862								0.920595	1.04256	1.0038			0.810592
2004-05-24	0.924874	1.00418	1.0003		0.976598		1.46394	0.736901	0.865717	0.945209				1.03793		1.04084					0.808742			0.818995							1.33005								0.925786	1.0402	1.00072			0.814476
2004-05-25	0.919683	1.01161	0.998576		0.969049		1.45261	0.739295	0.861644	0.943533				1.04875		1.0176					0.798137			0.813159							1.33989								0.93185	1.04096	0.996989			0.812482
2004-05-26	0.912775	1.01877	0.995402		0.966963		1.44163	0.741925	0.861642	0.947335				1.05876		1.01594					0.791452			0.808634							1.33008								0.937935	1.04071	0.994462			0.805645
2004-05-27	0.905776	1.0242	0.990117		0.96854		1.43438	0.743894	0.860339	0.95121				1.06395		0.999628					0.782198			0.809562							1.30955								0.94064	1.0366	0.990758			0.799185
2004-05-28	0.902413	1.02099	0.99055		0.973502		1.4339	0.746623	0.859636	0.961918				1.06067		0.980987					0.775535			0.811136							1.29467								0.940113	1.03204	0.983499			0.800929
2004-05-29	0.900801	1.0172	0.990196		0.973043		1.44705	0.749522	0.861004	0.966287				1.06583		0.972941					0.774498			0.809599															0.937186	1.01848	0.980302			0.805102
2004-05-30	0.898666	1.01894	0.989674		0.972887		1.46953	0.752437	0.858538	0.967483				1.06817		0.991089					0.780164			0.808045															0.940291	1.00699	0.978677			0.807751
2004-05-31	0.897026	1.01605	0.995826		0.974115		1.50342	0.75678	0.862618	0.96849				1.0692		0.987171					0.78599			0.810792															0.948929	0.994608	0.970063			0.810187
2004-06-01	0.90052	1.01327	1.00914		0.974438		1.53095	0.761602	0.864082	0.96596				1.06608		0.991552					0.790617			0.809858															0.9516	0.98704	0.965744			0.808715
2004-06-02	0.90321	1.00938	1.01526		0.978474		1.54223	0.766908	0.862093	0.96198				1.06265		1.00079					0.791781			0.809649															0.952229	0.976104	0.967141			0.810564
2004-06-03	0.899293	1.00391	1.01243		0.982196		1.55387	0.772958	0.856863	0.96214				1.05753		0.993294					0.792842			0.811201															0.954107	0.97424	0.963			0.810428
2004-06-04	0.895607	0.988341	1.00611		0.986309		1.55825	0.775925	0.850738	0.961919				1.0508		0.99283					0.793825			0.812046															0.960405	0.974795	0.960381			0.806812
2004-06-05	0.894942	0.973487	1.00543		0.992201		1.57723	0.774966	0.851438	0.961465				1.04515		0.977246					0.799696			0.809567															0.966804	0.968451	0.957207			0.80105
2004-06-06	0.888279	0.959316	1.00279		0.991891		1.59142	0.774351	0.850538	0.961887				1.04721		0.972043					0.797881			0.805778															0.97346	0.962082	0.953822			0.798468
2004-06-07	0.887319	0.949159	1.0031		0.989067		1.59421	0.769231	0.847308	0.961093				1.05514		0.956241					0.793971			0.806473															0.979485	0.95696	0.94724			0.797035
2004-06-08	0.889423	0.937212	1.00199		0.98245		1.59937	0.773502	0.842778	0.9607				1.06282		0.950278					0.790942			0.808879															0.986231	0.945572	0.938024			0.791036
2004-06-09	0.884254	0.924954	0.994661		0.983257		1.61004	0.774249	0.838405	0.960352				1.06805		0.933419					0.788598			0.811359															0.990452	0.941484	0.93074			0.788596
2004-06-10	0.87744	0.925352	0.988844		0.985032		1.62299	0.774996	0.843825	0.960053				1.06514		0.933964					0.784424			0.811202															0.994365	0.939447	0.927508			0.786119
2004-06-11	0.869567	0.926091	0.984493		0.991638		1.62996	0.774999	0.846854	0.959846				1.06079		0.92559					0.783968			0.813832															0.997715	0.936756	0.926991			0.790754
2004-06-12	0.864752	0.925433	0.982358		0.998147		1.63611	0.774804	0.847152	0.959651				1.05824		0.932925					0.781833			0.81694															1.00103	0.932102	0.926141			0.802444
2004-06-13	0.862693	0.91416	0.981532		1.00108		1.63898	0.775978	0.844581	0.963532				1.05498		0.936211					0.782452			0.816322															1.00383	0.935299	0.921638			0.807846
2004-06-14	0.864844	0.903372	0.977416		1.00429		1.64247	0.785757	0.841144	0.965461				1.06009		0.942085					0.777468			0.81948															1.01048	0.936499	0.920893			0.802549
2004-06-15	0.870176	0.890812	0.966701		1.00708		1.65472	0.78563	0.843273	0.967518				1.05767		0.924292					0.780805			0.821611															1.00868	0.937349	0.921653			0.799844
2004-06-16	0.86956	0.889283	0.961038		1.00341		1.67042	0.790417	0.843713	0.973665				1.05763		0.907737					0.789359			0.823294															1.0077	0.927681	0.917988			0.799024
2004-06-17	0.862326	0.889084	0.957001		0.999759		1.68119	0.797965	0.841535	0.976122				1.06608		0.893341					0.791621			0.823062															1.00676	0.923089	0.919864			0.796505
2004-06-18	0.859058	0.885181	0.951677		0.994649		1.68587	0.807833	0.840566	0.976888				1.07182		0.887096					0.792294			0.825637															1.00496	0.919884	0.916714			0.798106
2004-06-19	0.857262	0.879534	0.941712		0.988433		1.69956	0.819723	0.837386	0.981184				1.0686		0.887519					0.793764			0.827893															1.00208	0.908064	0.913068			0.80607
2004-06-20	0.855239	0.869564	0.929242		0.979867		1.72033	0.830978	0.840522	0.984875				1.07218		0.882163					0.797511			0.832012															1.00029	0.91091	0.910418			0.812842
2004-06-21	0.85408	0.864112	0.919819		0.974382		1.72783	0.84166	0.836455	0.985914				1.0722		0.88364					0.806737			0.835085															1.00135	0.908623	0.899092			0.852485
2004-06-22	0.853141	0.851298	0.920295		0.97457		1.72961	0.844986	0.829734	0.98868				1.07119		0.878753					0.821209			0.837233															1.003	0.902733	0.887503			0.893082
2004-06-23	0.851569	0.839466	0.916956		0.975889		1.73793	0.852216	0.825335	0.992466				1.07516		0.898393					0.825897			0.833817															1.00435	0.902008	0.882686			0.902705
2004-06-24	0.849036	0.827328	0.912989		0.972375		1.74519	0.856751	0.819373	0.994865				1.08124		0.891528					0.828433			0.831251															1.00895	0.901525	0.880445			0.901356
2004-06-25	0.845864	0.821878	0.905005		0.971752		1.7627	0.861372	0.815349	0.991578				1.08789		0.882126					0.827782			0.832925															1.01862	0.911553	0.87591			0.903039
2004-06-26	0.840184	0.812916	0.899028		0.972413		1.77817	0.867126	0.815669	0.991134				1.10137		0.8735					0.831426			0.83298															1.02262	0.914776	0.869782			0.902762
2004-06-27	0.834993	0.800843	0.893852		0.973223		1.78272	0.874121	0.818189	0.997607				1.10705		0.870736					0.83513			0.836297															1.0231	0.917594	0.859445			0.899821
2004-06-28	0.832009	0.791188	0.890236		0.971297		1.78922	0.880617	0.815048	1.00194				1.10448		0.872243					0.831939			0.838036															1.02266	0.914036	0.863171			0.8962
2004-06-29	0.831255	0.788393	0.889435		0.969133		1.80195	0.88356	0.814929	0.995266				1.10542		0.87146					0.827604			0.837497															1.02293	0.913747	0.858838			0.902201
2004-06-30	0.827354	0.781472	0.881225		0.964966		1.80953	0.891081	0.812857	0.986193				1.10333		0.867846					0.821534			0.836414															1.02158	0.911019	0.848371			0.90479
2004-07-01	0.820919	0.777651	0.879295		0.96298		1.81566	0.898636	0.810684	0.981304				1.10333		0.864673					0.817952			0.841816															1.02969	0.914773	0.848658			0.910796
2004-07-02	0.818699	0.768901	0.876637		0.961258		1.81342	0.899	0.803888	0.979505				1.09697		0.867963					0.807904			0.849988															1.02787	0.912623	0.851084			0.914475
2004-07-03	0.817432	0.761502	0.876699		0.958676		1.80925	0.901597	0.802711	0.9793				1.09196		0.861617					0.797776			0.855447															1.02846	0.910523	0.847047			0.922848
2004-07-04	0.814108	0.762778	0.87235		0.958605		1.80196	0.899957	0.798665	0.978433				1.09136		0.857093					0.796963			0.855065															1.02793	0.909712	0.844119			0.946341
2004-07-05	0.810588	0.761461	0.873362		0.959636		1.80181	0.899807	0.795593	0.982502				1.1031		0.855846					0.801334			0.854068															1.02778	0.907685	0.838517			0.939913
2004-07-06	0.808845	0.759944	0.867667		0.9601		1.78647	0.899245	0.794971	0.983193				1.10374		0.850093					0.810461			0.854716															1.02722	0.905803	0.831576			0.934303
2004-07-07	0.804402	0.756394	0.857766		0.959741		1.76987	0.901719	0.795114	0.984904				1.10444		0.849933					0.815952			0.85719															1.02704	0.902584	0.82587			0.930052
2004-07-08	0.801254	0.751768	0.850614		0.960116		1.76973	0.907193	0.791396	0.989069				1.11562		0.849791					0.821781			0.865922															1.02721	0.891365	0.820762			0.92821
2004-07-09	0.798035	0.749126	0.846214		0.958158		1.7573	0.9129	0.789223	0.991652				1.1232		0.849677					0.823172			0.873125															1.02569	0.883091	0.81205			0.922163
2004-07-10	0.788621	0.751309	0.846851		0.959058		1.75236	0.91512	0.792986	0.993261				1.12265		0.849639					0.830986			0.880999															1.02977	0.881717	0.806174			0.925776
2004-07-11	0.782965	0.753877	0.834749		0.957644		1.74968	0.920856	0.794416	0.989751				1.12948		0.849498					0.836389			0.879591															1.03398	0.881353	0.80728			0.929727
2004-07-12	0.786844	0.744171	0.832819		0.949881		1.75403	0.925588	0.79307	0.98415				1.14325		0.849306					0.837255			0.876344															1.03631	0.878625	0.80709			0.927206
2004-07-13	0.789838	0.741387	0.83088		0.946764		1.7548	0.92415	0.789369	0.977518				1.15199		0.845984					0.840138			0.875041															1.03403	0.875175	0.805949			0.92056
2004-07-14	0.78742	0.736238	0.826567		0.949805		1.74612	0.931467	0.788379	0.978483				1.1593		0.858483					0.842282			0.873475															1.03508	0.870756	0.802836			0.93944
2004-07-15	0.784043	0.731044	0.823717		0.950509		1.74673	0.93914	0.789447	0.983915				1.16266		0.886612					0.846968			0.87401															1.04042	0.860768	0.797081			0.94067
2004-07-16	0.780915	0.727433	0.819706		0.953516		1.74054	0.948986	0.786147	0.992009				1.16974		0.89798					0.846756			0.870348															1.04773	0.852963	0.794827			0.941843
2004-07-17	0.777289	0.721915	0.80374		0.953843		1.73256	0.951309	0.782949	1.00119				1.17902		0.9085					0.845412			0.863918															1.05051	0.853716	0.797165			0.936686
2004-07-18	0.774562	0.71206	0.801053		0.95069		1.72336	0.962457	0.778628	1.01258				1.1811		0.91692					0.83895			0.867721															1.05209	0.854925	0.799352			0.93967
2004-07-19	0.773124	0.702629	0.795233		0.946282		1.71741	0.971937	0.776836	1.01709				1.18281		0.916432					0.841937			0.862706															1.05356	0.851737	0.798281			0.937896
2004-07-20	0.765981	0.698694	0.789249		0.942535		1.71286	0.978521	0.774349	1.01873				1.18577		0.91403					0.850747			0.858792															1.05537	0.845896	0.793154			0.936396
2004-07-21	0.756263	0.692288	0.780382		0.940541		1.70369	0.980819	0.766262	1.01276				1.18068		0.913395					0.855689			0.857991															1.05278	0.840299	0.786135			0.947352
2004-07-22	0.746346	0.683112	0.777991		0.937329		1.69165	0.983838	0.756054	1.01249				1.18256		0.912935					0.852796			0.862601															1.05067	0.832085	0.783077			0.966752
2004-07-23	0.738605	0.678395	0.776307		0.935577		1.68462	0.994407	0.750078	1.00808				1.18902		0.908662					0.857966			0.870417															1.0509	0.824781	0.777235			0.98101
2004-07-24	0.730724	0.676653	0.764467		0.931045		1.68008	1.00538	0.746114	0.991374				1.19789		0.902873					0.865029			0.876765															1.05192	0.823807	0.77107			0.976631
2004-07-25	0.729731	0.664011	0.760288		0.927726		1.67111	1.01362	0.742148	0.969725				1.20415		0.897538					0.877784			0.885329															1.05207	0.82397	0.769844			0.975853
2004-07-26	0.730887	0.645648	0.759347		0.923017		1.66868	1.00997	0.738707	0.96226				1.20951		0.919657					0.873084			0.891023															1.04965	0.823432	0.768103			0.980102
2004-07-27	0.736486	0.635392	0.757994		0.917074		1.67419	1.00575	0.736327	0.961072				1.21425		0.914469					0.867847			0.907175															1.05074	0.821103	0.767247			0.98179
2004-07-28	0.734045	0.632809	0.74818		0.91431		1.66511	1.00661	0.740978	0.965161				1.21402		0.910841					0.872243			0.918713															1.04969	0.823255	0.766427			0.977839
2004-07-29	0.733949	0.632494	0.745885		0.914474		1.6611	1.00558	0.74185	0.968098				1.21612		0.90737					0.877903			0.922116															1.0487	0.824175	0.761244			0.967444
2004-07-30	0.731272	0.625946	0.752906		0.918715		1.66435	1.00471	0.740075	0.969447				1.20412		0.911871					0.883676			0.919379															1.04553	0.82143	0.757023			0.96146
2004-07-31	0.726889	0.62609	0.750291		0.915793		1.65765	1.00723	0.738881	0.968763				1.19809		0.904175					0.881514			0.913687															1.0415	0.815999	0.753955			0.962665
2004-08-01	0.726917	0.634119	0.747762		0.916808		1.65849	1.00709	0.740649	0.968984				1.1955		0.896257					0.878773			0.91512															1.03667	0.804369	0.744575			0.962886
2004-08-02	0.729032	0.636928	0.740216		0.918836		1.65343	1.00961	0.735682	0.971758				1.19372		0.898359					0.87633			0.922488															1.03862	0.797614	0.734173			0.961271
2004-08-03	0.732695	0.630773	0.739427		0.923657		1.65237	1.00943	0.731957	0.974286				1.18752		0.904065					0.877354			0.925007															1.04102	0.79737	0.737738			0.962069
2004-08-04	0.729292	0.631513	0.738637		0.925929		1.64605	1.00802	0.731123	0.980648				1.18154		0.902346					0.88586			0.928109															1.04389	0.795142	0.740973			0.960134
2004-08-05	0.725791	0.633404	0.736238		0.922026		1.63607	1.00686	0.728258	0.984108				1.17986		0.903798					0.881018			0.929928															1.04403	0.789653	0.742331			0.972968
2004-08-06	0.716972	0.63292	0.727699		0.922159		1.63095	1.00524	0.725073	0.983334				1.17489		0.907575					0.882431			0.931053															1.04174	0.790478	0.743454			0.985145
2004-08-07	0.712054	0.637182	0.721053		0.917521		1.62672	1.00823	0.719253	0.983364				1.1691		0.913187					0.888916			0.936814											1.32929				1.04111	0.793164	0.738585			0.98468
2004-08-08	0.710235	0.63381	0.721052		0.915476		1.61276	1.01004	0.714109	0.982805				1.16509		0.915794					0.894999			0.941257											1.32912				1.03735	0.785772	0.732548			0.98412
2004-08-09	0.70934	0.631471	0.720662		0.922933		1.60933	1.01168	0.715372	0.982994				1.16947		0.920604					0.901444			0.946669											1.3278				1.0304	0.783513	0.732178			0.984309
2004-08-10	0.704119	0.629243	0.714961		0.924939		1.60933	1.01717	0.718056	0.983317				1.15585		0.913551					0.907055			0.952911											1.33157				1.02923	0.779444	0.732757			0.984632
2004-08-11	0.702314	0.632306	0.717149		0.923578		1.60676	1.02271	0.719095	0.983529				1.15807		0.907323					0.913531			0.956716											1.33393				1.03298	0.778259	0.727463			0.984845
2004-08-12	0.705445	0.628594	0.716847		0.922615		1.59596	1.03323	0.718915	0.992247				1.16411		0.902268					0.911122			0.956615											1.33755				1.03495	0.780467	0.725073			0.986621
2004-08-13	0.707624	0.629154	0.710374		0.923388		1.59117	1.04318	0.71506	1.00515				1.1594		0.900071					0.910073			0.960691											1.33991				1.04188	0.783034	0.728732			0.987287
2004-08-14	0.709663	0.630521	0.700939		0.923354		1.57848	1.04428	0.716929	1.01371				1.14888		0.896609					0.910021			0.966174											1.34055				1.04872	0.784552	0.729074			0.987298
2004-08-15	0.714388	0.632362	0.697558		0.921816		1.57757	1.0504	0.712584	1.0226				1.14101		0.894109					0.911583			0.966249											1.34249				1.05995	0.778427	0.730357			0.98276
2004-08-16	0.707001	0.631624	0.697698		0.921033		1.58348	1.05547	0.708458	1.034				1.13963		0.902698					0.917261			0.965046											1.34536				1.05917	0.772072	0.735375			0.980418
2004-08-17	0.700982	0.633734	0.693813		0.920488		1.58497	1.06534	0.698375	1.04416				1.13656		0.898027					0.921687			0.965671											1.3521				1.05567	0.764305	0.732724			0.982532
2004-08-18	0.700321	0.634774	0.686689		0.924918		1.57864	1.06949	0.704585	1.05384				1.13625		0.891434					0.926178			0.966882											1.35059				1.05769	0.761931	0.721808			1.02376
2004-08-19	0.697917	0.634401	0.690528		0.924792		1.56844	1.06894	0.710308	1.06594				1.12769		0.885392					0.931749			0.966304											1.35255				1.05808	0.7564	0.719343			1.01796
2004-08-20	0.695063	0.643596	0.689188		0.927052		1.56305	1.07274	0.709221	1.0858				1.11923		0.885405					0.937129			0.964565											1.3554				1.0607	0.74884	0.717601			1.05459
2004-08-21	0.695176	0.65266	0.68503		0.926059		1.55643	1.08071	0.706637	1.10281				1.11049		0.889054					0.940291			0.974176											1.35857				1.06285	0.736682	0.719709			1.10736
2004-08-22	0.699698	0.658319	0.675597		0.92726		1.55063	1.07895	0.702391	1.11373				1.10557		0.882879					0.942643			0.986608											1.35968				1.06367	0.741304	0.715291			1.10926
2004-08-23	0.703046	0.653795	0.675994		0.927745		1.54961	1.08558	0.699121	1.11381				1.10739		0.881325					0.942727			0.99394											1.36376				1.06187	0.745678	0.711737			1.12481
2004-08-24	0.70349	0.654132	0.679508		0.932525		1.5474	1.08853	0.695979	1.1188				1.10853		0.879488					0.942748			1.00191											1.36942				1.05541	0.744426	0.715434			1.12435
2004-08-25	0.702796	0.658371	0.685438		0.938667		1.53964	1.09147	0.69019	1.12292				1.09736		0.882911					0.942739			1.01217											1.37474				1.04522	0.740394	0.716618			1.13053
2004-08-26	0.702176	0.651291	0.69391		0.944526		1.52701	1.09948	0.681698	1.1203				1.08974		0.913248					0.942565			1.01736											1.37788				1.0382	0.741728	0.714365			1.13608
2004-08-27	0.697265	0.648074	0.698737		0.945333		1.52172	1.1103	0.673498	1.11479				1.08036		0.910773					0.940487			1.01906											1.3795				1.031	0.7396	0.711638			1.14256
2004-08-28	0.696653	0.642344	0.69793		0.948217		1.50883	1.11965	0.666184	1.10808				1.0711		0.908402					0.941411			1.02224											1.38079				1.02503	0.738144	0.70874			1.15749
2004-08-29	0.69335	0.637402	0.697645		0.949812		1.50541	1.12782	0.661353	1.0831				1.0649		0.907432					0.941661			1.02773											1.38233				1.01757	0.738716	0.705538			1.16736
2004-08-30	0.687253	0.633536	0.699886		0.949436		1.50364	1.12921	0.658727	1.06028				1.05799		0.908217					0.942698			1.03145											1.3867				1.00723	0.732629	0.707814			1.17266
2004-08-31	0.679673	0.64373	0.699204		0.953455		1.49436	1.12455	0.654723	1.05087				1.04867		0.907499					0.937296			1.02995											1.39019				1.00279	0.727977	0.712169			1.1686
2004-09-01	0.680334	0.650937	0.689414		0.956334		1.48259	1.12564	0.651178	1.02945				1.04571		0.894539					0.93385			1.03195											1.39312				1.00448	0.732896	0.71132			1.16815
2004-09-02	0.68527	0.660375	0.684159		0.959943		1.46888	1.12389	0.64937	0.996625				1.04821		0.88429					0.930937			1.03207											1.39465				1.011	0.733661	0.71203			1.16953
2004-09-03	0.691114	0.662327	0.682614		0.965143		1.45342	1.13281	0.650394	0.978285				1.05038		0.874955					0.930141			1.02875											1.39722				1.00969	0.727497	0.708768			1.16939
2004-09-04	0.691484	0.655304	0.677207		0.96476		1.43315	1.14675	0.651277	0.987796				1.04311		0.871657					0.920605			1.02455											1.39778				1.00674	0.728917	0.707389			1.16924
2004-09-05	0.693347	0.64809	0.673878		0.964274		1.41535	1.14883	0.649443	1.03096				1.03561		0.874575					0.91481			1.01965											1.39866				0.998364	0.728726	0.708914			1.17858
2004-09-06	0.697278	0.638473	0.677336		0.968809		1.39717	1.15675	0.644869	1.02094				1.03573		0.873142					0.91768			1.01896											1.3991				0.997857	0.731604	0.710016			1.17843
2004-09-07	0.698434	0.634854	0.681683		0.974146		1.38231	1.15674	0.64146	1.02992				1.03461		0.864801					0.924698			1.01834											1.39766				1.00063	0.725678	0.71252			1.17841
2004-09-08	0.697546	0.631629	0.676243		0.973139		1.38218	1.1584	0.63506	1.00228				1.03118		0.867087					0.934063			1.01541											1.39735				1.00664	0.724777	0.714633			1.17829
2004-09-09	0.698654	0.628253	0.680356		0.973598		1.38409	1.16118	0.63733	0.98734				1.03786		0.866083					0.937669			1.01779											1.39799				1.00351	0.726935	0.712091			1.17822
2004-09-10	0.69788	0.62792	0.677954		0.97216		1.39377	1.15623	0.634438	0.955596				1.04601		0.863302					0.943528			1.02041											1.39678				1.00374	0.724066	0.711599			1.17814
2004-09-11	0.697933	0.633165	0.67561		0.972549		1.40141	1.15578	0.631598	0.949591				1.05281		0.86305					0.937446			1.00996											1.39626				1.00077	0.720701	0.707225			1.17805
2004-09-12	0.69886	0.636925	0.676185		0.970568		1.40399	1.15568	0.633105	0.935893				1.04552		0.852542					0.938092			1.00591											1.39887				1.00124	0.729764	0.709219			1.17789
2004-09-13	0.693198	0.63053	0.666466		0.966777		1.41036	1.15458	0.633561	0.92637				1.03704		0.848727					0.937073			1.00747											1.39995				1.00342	0.728494	0.710016			1.17605
2004-09-14	0.689383	0.62231	0.663745		0.968493		1.41591	1.15483	0.632555	0.94988				1.03143		0.843616					0.944348			1.00652											1.40354				1.00683	0.730298	0.710158			1.17585
2004-09-15	0.688567	0.625924	0.663735		0.968435		1.42043	1.15065	0.632394	0.957778				1.01501		0.843714					0.964259			0.999552											1.40881				1.01142	0.7318	0.710833			1.17571
2004-09-16	0.692115	0.639526	0.663839		0.965891		1.42024	1.15086	0.631979	0.984033				1.00064		0.854826					0.982453			0.995679											1.41549				1.01183	0.729494	0.715354			1.1756
2004-09-17	0.701603	0.639818	0.66761		0.963264		1.41802	1.15358	0.636903	0.987093				0.998331		0.847355					0.999904			0.989522											1.42065				1.0047	0.729864	0.716052			1.18286
2004-09-18	0.707901	0.636974	0.667973		0.963583		1.41653	1.16706	0.641377	0.975387				0.998243		0.845496					1.00007			0.991712											1.42515				1.00187	0.726731	0.717848			1.18284
2004-09-19	0.708361	0.637911	0.66939		0.962597		1.41333	1.16856	0.641387	0.968872				0.989118		0.840625					1.00187			0.991935											1.42943				0.999367	0.723785	0.714619			1.18281
2004-09-20	0.709405	0.636314	0.673593		0.961246		1.41539	1.17083	0.646101	0.970446				0.983773		0.839926					1.0018			0.994358											1.43221				0.993362	0.723124	0.711358			1.17613
2004-09-21	0.711872	0.631876	0.680988		0.962158		1.41587	1.1775	0.644132	0.950895				0.980418		0.838071					1.00049			0.995842											1.43394				0.986957	0.720661	0.71408			1.16732
2004-09-22	0.712639	0.625633	0.681329		0.967693		1.42238	1.18179	0.644255	0.939373				0.968968		0.823847					0.999223			0.997414											1.43299				0.991582	0.716098	0.720677			1.15781
2004-09-23	0.72378	0.620348	0.669486		0.972715		1.42585	1.18852	0.641121	0.933279				0.957762		0.827954					0.99916			1.00033											1.43233				0.989504	0.712896	0.725909			1.15797
2004-09-24	0.723281	0.611395	0.668458		0.981574		1.42646	1.18865	0.645775	0.925873				0.947424		0.832755					1.0045			1.00063											1.43166				0.984746	0.704873	0.723575			1.15807
2004-09-25	0.730586	0.600167	0.670904		0.988988		1.43124	1.19391	0.647591	0.898863				0.936777		0.838776					1.00983			1.00214											1.42984				0.981787	0.698725	0.721358			1.15594
2004-09-26	0.735529	0.594656	0.677694		0.996711		1.43845	1.19961	0.646957	0.893063				0.936502		0.841717					1.01773			1.00454											1.4211				0.982167	0.68923	0.721736			1.15668
2004-09-27	0.738376	0.591666	0.676646		1.0013		1.4299	1.20651	0.649539	0.871833				0.941906		0.840616					1.03094			1.00585											1.41957				0.982815	0.689692	0.722597			1.15631
2004-09-28	0.738842	0.595515	0.677776		1.00271		1.42569	1.2103	0.645608	0.868511				0.936985		0.840989					1.03859			1.00822		0.737849									1.41803				0.985355	0.68965	0.721932			1.15955
2004-09-29	0.736171	0.593252	0.677855		1.00588		1.41477	1.20761	0.644282	0.891955				0.933385		0.830792					1.03343			1.00987		0.736953									1.41556				0.982819	0.688951	0.723738			1.16084
2004-09-30	0.735987	0.59066	0.674096		1.0061		1.39279	1.20784	0.645988	0.924066				0.928914		0.828884					1.02938			1.01165		0.734512									1.41585				0.975727	0.69201	0.727983			1.15976
2004-10-01	0.735647	0.589773	0.664278		1.0139		1.37976	1.21084	0.651851	0.924131				0.932188		0.827173					1.03188			1.01329		0.741131									1.41632				0.975923	0.693124	0.729526			1.16138
2004-10-02	0.732798	0.593117	0.66468		1.02103		1.37552	1.211	0.653526	0.937307				0.929697		0.825623					1.03513			1.01478		0.744841									1.41602				0.978164	0.695481	0.726883			1.15484
2004-10-03	0.731817	0.60068	0.66368		1.0311		1.37852	1.21502	0.651453	0.93743				0.931825		0.833837					1.04336			1.01491		0.752883									1.41605				0.97917	0.688193	0.720606			1.14609
2004-10-04	0.730935	0.607491	0.665585		1.03453		1.38386	1.2151	0.653794	0.986887				0.93795		0.840871					1.03933			1.01788		0.757612									1.41671				0.975978	0.678321	0.72431			1.14366
2004-10-05	0.73057	0.615504	0.660559		1.04097		1.3803	1.22018	0.652345	0.986934				0.941955		0.854247					1.02743			1.0233		0.757748									1.4155				0.974436	0.675892	0.730361			1.1458
2004-10-06	0.736398	0.618467	0.660154		1.04506		1.38513	1.22672	0.652965	1.00264				0.940158		0.851903					1.0224			1.03057		0.756675									1.41429				0.974062	0.677495	0.731234			1.1499
2004-10-07	0.740244	0.618516	0.656797		1.04886		1.39609	1.22665	0.655247	1.01142				0.929923		0.8593					1.02331			1.0315		0.751987									1.41586				0.972293	0.682136	0.727206			1.15239
2004-10-08	0.740206	0.61717	0.650438		1.05833		1.40498	1.22647	0.657472	1.00972				0.917088		0.864343					1.0314			1.02692		0.749851									1.41788				0.971219	0.68472	0.726259			1.15502
2004-10-09	0.745562	0.616313	0.648301		1.06537		1.40755	1.2264	0.657031	1.00965				0.907362		0.880733					1.03866			1.02633		0.747646									1.41715				0.959618	0.690836	0.725096			1.16916
2004-10-10	0.747143	0.616144	0.652674		1.07304		1.41098	1.23024	0.652839	1.00957				0.907414		0.889561					1.04614			1.02892		0.747565									1.41596				0.947989	0.686873	0.727571			1.20748
2004-10-11	0.747512	0.610497	0.658464		1.07629		1.42131	1.23012	0.652124	1.01466				0.907317		0.901729					1.05061			1.02783		0.745923									1.41834				0.937495	0.692538	0.72999			1.25946
2004-10-12	0.743814	0.600266	0.664777		1.0812		1.43232	1.23519	0.651448	1.01454				0.90472		0.903834					1.05826			1.03145		0.744273									1.41471				0.929277	0.689731	0.736836			1.28507
2004-10-13	0.740092	0.600077	0.666113		1.0866		1.44467	1.23943	0.652657	1.01435				0.899943		0.920523					1.05965			1.03828		0.744268									1.409				0.930232	0.690949	0.747728			1.30653
2004-10-14	0.738383	0.599866	0.665705		1.09446		1.45534	1.24255	0.653426	0.994738				0.890048		0.920543					1.06954			1.04246		0.741554									1.4023				0.929675	0.692109	0.756533			1.3306
2004-10-15	0.734667	0.596093	0.667156		1.09757		1.45175	1.2456	0.652243	0.975743				0.887088		0.925259					1.07725			1.04384		0.744386									1.3981				0.938115	0.690059	0.761765			1.34729
2004-10-16	0.730974	0.59397	0.66981		1.0962		1.44634	1.25109	0.650238	0.970496				0.883642		0.92687					1.07536			1.04042		0.750635									1.39217				0.946712	0.687676	0.762801			1.35777
2004-10-17	0.736301	0.590908	0.674569		1.09713		1.44529	1.2551	0.651284	0.970256				0.872577		0.93899					1.08586			1.04074		0.753519									1.38809				0.950108	0.685007	0.760867			1.37587
2004-10-18	0.737903	0.593457	0.676889		1.1061		1.44895	1.25864	0.65272	0.965658				0.865559		0.942095					1.09371			1.05096		0.763538									1.38255				0.951591	0.680993	0.759564			1.39779
2004-10-19	0.740348	0.603995	0.680626		1.10967		1.44546	1.25656	0.656324	0.960821				0.866499		0.939282					1.1053			1.05594		0.767964									1.37858				0.954406	0.681116	0.7583			1.41284
2004-10-20	0.747739	0.608079	0.688007		1.11493		1.43644	1.25309	0.658888	0.975916				0.860984		0.941248					1.1102			1.05093		0.772902									1.37542				0.954869	0.678508	0.760304			1.41347
2004-10-21	0.757582	0.609653	0.693007		1.12119		1.44049	1.25167	0.656073	0.975709				0.862221		0.940909					1.11399			1.04937		0.773739									1.37147				0.954441	0.675242	0.761989			1.38106
2004-10-22	0.765128	0.610909	0.688329		1.1266		1.44746	1.25279	0.658467	0.975536				0.864447		0.949785					1.11138			1.04368		0.776419									1.366				0.956791	0.678159	0.769223			1.34822
2004-10-23	0.766933	0.61057	0.690401		1.13214		1.44595	1.25244	0.656374	0.97532				0.859305		0.936293					1.11638			1.04266		0.78241									1.36212				0.95289	0.684824	0.773924			1.34838
2004-10-24	0.771032	0.609964	0.697952		1.13358		1.44172	1.25792	0.654792	0.979696				0.85213		0.93796					1.1278			1.04292		0.786889									1.35885				0.946467	0.687221	0.767759			1.35181
2004-10-25	0.776777	0.609946	0.707582		1.13161		1.4343	1.25698	0.654947	0.97198				0.842792		0.942523					1.14175			1.04187		0.797051									1.35313				0.944739	0.678432	0.764206			1.34749
2004-10-26	0.780552	0.61457	0.714616		1.12726		1.4316	1.25584	0.653149	0.971739				0.829341		0.950167					1.14559			1.04507		0.799823									1.34867				0.947489	0.680195	0.761546			1.34506
2004-10-27	0.78512	0.621327	0.713509		1.12553		1.43347	1.25013	0.653813	0.967177				0.824226		0.95116					1.14484			1.04334		0.799127									1.3452				0.952748	0.684394	0.766621			1.35026
2004-10-28	0.795356	0.622945	0.715518		1.1286		1.43052	1.24446	0.657873	0.969908				0.824272		0.947046					1.14581			1.03614		0.801207									1.3411				0.961791	0.68741	0.76374			1.35893
2004-10-29	0.806504	0.625609	0.715757		1.13303		1.42706	1.24127	0.660506	0.9866				0.825993		0.943657					1.15133			1.03204		0.801638									1.33595				0.966834	0.687649	0.761441			1.35976
2004-10-30	0.814255	0.627575	0.724143		1.12989		1.41906	1.23856	0.663743	0.998909				0.819983		0.94606					1.15263			1.02859		0.802179									1.32715				0.969372	0.689308	0.760902			1.34986
2004-10-31	0.826063	0.635617	0.728818		1.12518		1.41244	1.24321	0.665595	0.998646				0.816826		0.947244					1.15673			1.02126		0.806976									1.32053				0.967093	0.69153	0.763832			1.35106
2004-11-01	0.836376	0.636007	0.728763		1.12754		1.41344	1.25029	0.665311	0.998425				0.816675		0.945901					1.16628			1.01545		0.808395									1.31438				0.969918	0.698723	0.769651			1.34473
2004-11-02	0.841412	0.636581	0.726184		1.13022		1.41533	1.25673	0.664891	0.99826				0.814807		0.9508					1.17413			1.01015		0.809045									1.30677				0.974456	0.709473	0.769336			1.33694
2004-11-03	0.841983	0.635849	0.725825		1.13118		1.41864	1.26856	0.662274	0.998151				0.81056		0.953714					1.16738			1.00778		0.809212									1.30015				0.967841	0.712261	0.769228			1.31301
2004-11-04	0.838172	0.63711	0.729755		1.13385		1.42159	1.26838	0.666755	0.997974				0.793857		0.948968					1.16501			1.00512		0.809035									1.29508				0.964217	0.710606	0.766475			1.30511
2004-11-05	0.836587	0.640895	0.732524		1.1371		1.43426	1.27419	0.673376	0.998226				0.786258		0.951073					1.14852			1.00028		0.8099									1.28833				0.965741	0.71238	0.764994			1.30191
2004-11-06	0.839486	0.653671	0.729835		1.1364		1.44567	1.27735	0.682069	0.997818				0.780521		0.949288					1.14091			0.997115		0.810926									1.28198				0.964685	0.707487	0.764895			1.3025
2004-11-07	0.843638	0.672083	0.729445		1.13787		1.44744	1.27643	0.688972	0.997697				0.766374		0.947378					1.12844			0.987232		0.808607									1.27761				0.963955	0.703127	0.763531			1.30859
2004-11-08	0.846071	0.688344	0.730537		1.14188		1.45807	1.27584	0.693683	0.99972				0.756181		0.944875					1.12539			0.975353		0.809315									1.27193				0.96661	0.710684	0.769096			1.32278
2004-11-09	0.855009	0.695064	0.724393		1.14178		1.46281	1.2759	0.690141	1.00229				0.754846		0.94403					1.1119			0.961721		0.809372									1.26659				0.95823	0.712747	0.772911			1.32548
2004-11-10	0.857729	0.699867	0.731952		1.14651		1.46551	1.27727	0.68934	1.00226				0.747706		0.947615					1.09958			0.955908		0.809337									1.26375				0.947746	0.712765	0.774658			1.34689
2004-11-11	0.855246	0.708173	0.733706		1.15074		1.46113	1.27831	0.693305	1.00223				0.735366		0.964281					1.0992			0.958803		0.803938									1.25751				0.942506	0.717492	0.779338			1.3836
2004-11-12	0.858311	0.70752	0.733958		1.15367		1.45888	1.28454	0.698666	1.00253				0.725608		0.977707					1.09354			0.96549		0.806246									1.25132				0.939049	0.724329	0.782255			1.42883
2004-11-13	0.862856	0.708189	0.735112		1.15424		1.46589	1.28461	0.700209	0.997129				0.717541		0.965135					1.0884			0.971188		0.799856									1.24516				0.933429	0.734998	0.786085			1.42571
2004-11-14	0.86894	0.713288	0.738325		1.16186		1.46509	1.28795	0.699246	0.996732				0.713293		0.960601					1.08173			0.969704		0.801377									1.23774				0.928793	0.745145	0.787027			1.43775
2004-11-15	0.873645	0.713526	0.748042		1.16073		1.46808	1.28795	0.704053	0.991541				0.7087		0.969298					1.07879			0.969215		0.806116									1.23209				0.923275	0.752013	0.788743			1.45002
2004-11-16	0.873145	0.714852	0.758969		1.16954		1.47617	1.2897	0.704689	0.988304				0.699441		0.96327					1.08224			0.973207		0.818803									1.22632				0.926892	0.755677	0.788104			1.4646
2004-11-17	0.872182	0.732534	0.769964		1.17389		1.48512	1.28998	0.703862	0.988394				0.694065		0.963452					1.08887			0.968415		0.823152									1.22119				0.929367	0.756545	0.788295			1.47287
2004-11-18	0.869081	0.748938	0.776453		1.18016		1.48748	1.29606	0.701166	0.988459				0.690119		0.964635					1.09788			0.965155		0.82283									1.21324				0.930431	0.763076	0.792159			1.47294
2004-11-19	0.868942	0.752815	0.78079		1.18423		1.49077	1.29676	0.698927	1.00741				0.685729		0.973223					1.0961			0.963616		0.820809									1.20472				0.930191	0.774317	0.79684			1.47512
2004-11-20	0.876861	0.753887	0.788213		1.188		1.50052	1.29646	0.699965	1.00832				0.682297		0.972302					1.08295			0.959924		0.821186									1.1962				0.936765	0.781745	0.800354			1.46971
2004-11-21	0.886027	0.757811	0.791016		1.19407		1.51769	1.29175	0.705475	1.00171				0.675709		0.97306					1.07865			0.953139		0.821147									1.19228				0.940953	0.793974	0.811051			1.46011
2004-11-22	0.892179	0.761119	0.795655		1.19904		1.52882	1.28443	0.713043	0.994365				0.666199		0.976928					1.08358			0.946943		0.821468									1.186				0.934239	0.80629	0.81738			1.45138
2004-11-23	0.895589	0.772111	0.801042		1.20005		1.53881	1.27493	0.719449	0.986978				0.657183		0.978897					1.08201			0.941555		0.82386									1.17953				0.925195	0.810615	0.820093			1.45816
2004-11-24	0.894639	0.787386	0.802765		1.19952		1.55093	1.27303	0.720763	0.987029				0.650428		0.983525					1.07726			0.932826		0.827333									1.17283				0.921424	0.811992	0.822783			1.4636
2004-11-25	0.895444	0.801135	0.805699		1.19966		1.5564	1.27133	0.718174	0.98705				0.642008		0.966302					1.08859			0.928842		0.82864									1.16479				0.93172	0.809689	0.824087			1.46243
2004-11-26	0.89442	0.819505	0.812184		1.19875		1.56016	1.26578	0.71343	0.991302				0.631892		0.972524					1.09481			0.915674		0.830314									1.15689				0.936266	0.808634	0.822756			1.45656
2004-11-27	0.902268	0.835595	0.823005		1.19885		1.56208	1.26111	0.705263	0.996315				0.621008		0.974283					1.09759			0.907932		0.834589									1.14558				0.942734	0.810636	0.826637			1.45594
2004-11-28	0.902519	0.837267	0.82715		1.20137		1.56088	1.25985	0.704348	0.995983				0.611555		0.978613					1.09745			0.907189		0.841148									1.14164				0.949355	0.815115	0.83787			1.46142
2004-11-29	0.909037	0.841551	0.830779		1.2026		1.56156	1.25569	0.706793	0.995764				0.614345		0.972451					1.09444			0.906311		0.846022									1.13845				0.952488	0.823775	0.845875			1.46234
2004-11-30	0.917615	0.838277	0.830563		1.20505		1.56087	1.25045	0.706051	0.989897				0.614655		0.979084					1.0943			0.905234		0.84155									1.1294				0.955022	0.827527	0.85397			1.45273
2004-12-01	0.926152	0.837617	0.824384		1.20686		1.55994	1.24941	0.708903	0.992897				0.611327		0.986678					1.10403			0.903944		0.845903									1.12248				0.95658	0.829011	0.86419			1.4456
2004-12-02	0.929015	0.841169	0.820793		1.20946		1.56335	1.24926	0.711957	0.992504				0.606453		0.993515					1.11676			0.902358		0.850326									1.11503				0.953023	0.830654	0.866973			1.44427
2004-12-03	0.92611	0.8443	0.820605		1.21313		1.56845	1.25172	0.71503	0.986377				0.604016		0.982783					1.12567			0.910221		0.849286									1.10759				0.945556	0.83076	0.868529			1.4448
2004-12-04	0.933916	0.846422	0.826371		1.21921		1.57506	1.25228	0.716382	0.978142				0.603232		0.984273					1.11746			0.910102		0.8524									1.10206				0.939169	0.839505	0.864994			1.45412
2004-12-05	0.943923	0.849071	0.834568		1.231		1.57852	1.25586	0.716948	0.970022				0.601267		0.983628					1.12109			0.911282		0.860234									1.09516				0.94133	0.840515	0.863549			1.46549
2004-12-06	0.953982	0.858976	0.84468		1.23833		1.5761	1.26369	0.717479	0.969793				0.604456		0.980375					1.11492			0.910744		0.865529									1.08749				0.940962	0.840931	0.865856			1.48061
2004-12-07	0.962077	0.866103	0.848695		1.24286		1.56901	1.26677	0.723321	0.969386				0.604722		0.975926					1.11075			0.908012		0.871762									1.08105				0.935612	0.840411	0.872427			1.49863
2004-12-08	0.971412	0.876118	0.847181		1.24187		1.56522	1.27125	0.729744	0.969081				0.603106		0.973511					1.10654			0.905042		0.871471									1.0747				0.935306	0.847398	0.880817			1.5269
2004-12-09	0.974303	0.881409	0.85034		1.24197		1.5535	1.27106	0.736959	0.968702				0.594511		0.969631					1.09876			0.901495		0.87161									1.06762				0.940804	0.852737	0.883677			1.57132
2004-12-10	0.976533	0.884307	0.860399		1.24516		1.5439	1.27132	0.738346	0.968335				0.598798		0.9765					1.09526			0.89799		0.871243									1.05793				0.935159	0.853236	0.892353			1.60644
2004-12-11	0.979991	0.888269	0.864923		1.24561		1.53888	1.27157	0.743663	0.967958				0.590152		0.978822					1.09494			0.900308		0.867444									1.05135				0.925591	0.853684	0.896912			1.63316
2004-12-12	0.982168	0.886872	0.862854		1.24823		1.54207	1.2681	0.747439	0.967586				0.578264		0.983648					1.09397			0.897992		0.86256									1.04473				0.918423	0.855059	0.89708			1.66099
2004-12-13	0.981682	0.887614	0.864964		1.25025		1.54465	1.26557	0.748405	0.966602				0.574289		0.981751					1.09216			0.89277		0.855375									1.03755				0.908251	0.855462	0.896411			1.68798
2004-12-14	0.980545	0.886887	0.866441		1.25269		1.55062	1.2653	0.751863	0.962579				0.573922		0.985675					1.09522			0.887744		0.850415									1.03224				0.894388	0.856812	0.897591			1.7088
2004-12-15	0.981232	0.886148	0.87071		1.25513		1.55017	1.26235	0.759023	0.959978				0.570829		0.988906					1.09449			0.88804		0.850329									1.02576				0.881158	0.861921	0.895008			1.70914
2004-12-16	0.993036	0.886417	0.873866		1.25829		1.54874	1.25787	0.762518	0.960061				0.571358		0.973482					1.08875			0.888377		0.850793									1.01881				0.874202	0.864408	0.896565			1.7162
2004-12-17	1.00512	0.884665	0.875994		1.26208		1.54802	1.2512	0.76613	0.960079				0.569712		0.978884					1.0822			0.888806		0.846439									1.01123				0.868588	0.868796	0.899678			1.72828
2004-12-18	1.00995	0.881	0.882154		1.2656		1.5502	1.24739	0.762188	0.960138				0.572099		0.986516					1.07889			0.886577		0.846497									1.0068				0.86241	0.874074	0.908188			1.70791
2004-12-19	1.01977	0.87949	0.878293		1.2657		1.55322	1.24808	0.762227	0.960237				0.579646		0.993942					1.07809			0.88338		0.840954							1.12465		1.00076				0.860275	0.872436	0.910544			1.70827
2004-12-20	1.0273	0.879564	0.874326		1.2672		1.55073	1.24644	0.764097	0.956019				0.581651		0.995148					1.07795			0.878641		0.84438							1.10663		0.999882				0.853019	0.876385	0.916685			1.6647
2004-12-21	1.03268	0.878888	0.871756		1.26494		1.5552	1.24351	0.767617	0.958798				0.583002		0.99245					1.07779			0.867937		0.852196							1.09409		0.998265				0.846119	0.886096	0.915353			1.61054
2004-12-22	1.04156	0.882253	0.873867		1.27061		1.56143	1.23403	0.769635	0.959391				0.584613		1.00039					1.07777			0.854886		0.852117							1.08079		0.994685				0.836889	0.889147	0.916046			1.60162
2004-12-23	1.04709	0.882876	0.881288		1.27535		1.56501	1.22021	0.772235	0.951403				0.59151		1.00347					1.07684			0.847736		0.853475							1.07485		0.987135				0.829723	0.890009	0.916949			1.58564
2004-12-24	1.04993	0.885756	0.880544		1.27509		1.56861	1.20944	0.773497	0.941342				0.593423		1.01889					1.07658			0.837951		0.856688							1.07309		0.980614				0.827515	0.88871	0.922079			1.58092
2004-12-25	1.05447	0.885497	0.872435		1.27376		1.57255	1.1988	0.781526	0.934206				0.600832		1.01965					1.07739			0.827741		0.86							1.06737		0.973354				0.830343	0.889594	0.930065			1.57566
2004-12-26	1.05523	0.895371	0.867574		1.27165		1.57969	1.18894	0.79135	0.934244				0.602282		0.990113					1.08004			0.82258		0.863472							1.06159		0.96467				0.830717	0.891479	0.938886			1.57265
2004-12-27	1.05538	0.906362	0.864243		1.2634		1.58095	1.17859	0.800795	0.940131				0.606637		1.0202					1.07991			0.815496		0.860462							1.06056		0.955533				0.832105	0.895419	0.946084			1.57031
2004-12-28	1.05604	0.91294	0.859292		1.25548		1.58475	1.17066	0.808613	0.944441				0.60949		1.05288					1.08008			0.808894		0.861475							1.06066		0.950959				0.834269	0.898271	0.952852			1.56479
2004-12-29	1.06377	0.912155	0.855892		1.26032		1.58357	1.16112	0.812568	0.953558				0.613628		1.05966					1.08112			0.799996		0.858723							1.06937		0.950237				0.832815	0.90202	0.963527			1.55164
2004-12-30	1.07324	0.908966	0.857661		1.26441		1.58691	1.15159	0.816647	0.954579				0.615413		1.05889					1.0893			0.79405		0.858021							1.07728		0.950183				0.834355	0.90753	0.962906			1.54308
2004-12-31	1.0813	0.903092	0.864197		1.26897		1.58361	1.14699	0.821073	0.952027				0.618421		1.05642					1.09406			0.791243		0.85491							1.08228		0.952115				0.833572	0.913064	0.956908			1.53893
2005-01-01	1.08497	0.902779	0.869834		1.27171		1.58037	1.14473	0.825862	0.951317				0.619965		1.0613					1.09741			0.796932		0.85491							1.08431		0.95277				0.834862	0.914414	0.960092			1.53213
2005-01-02	1.08194	0.903066	0.87568		1.27654		1.58228	1.14392	0.828494	0.960008				0.617064		1.07024					1.10109			0.799861		0.856383							1.086		0.955798				0.825316	0.915009	0.96229			1.52313
2005-01-03	1.0798	0.909596	0.886452		1.285		1.59184	1.1398	0.83051	0.961535				0.616679		1.0896					1.10229			0.802427		0.859556							1.08459		0.952303				0.825937	0.91963	0.969094			1.5208
2005-01-04	1.0825	0.917115	0.885871		1.28969		1.60364	1.13493	0.82436	0.96392				0.621162		1.10465					1.10548			0.808366		0.856497							1.08166		0.949422				0.824773	0.926977	0.980071			1.52127
2005-01-05	1.0882	0.924623	0.888022		1.29141		1.61348	1.1307	0.8246	0.951578				0.624948		1.10519					1.10562			0.819425		0.865327							1.09214		0.948049				0.824731	0.929379	0.985235			1.51722
2005-01-06	1.09278	0.93535	0.889272		1.28484		1.62452	1.12957	0.830328	0.959929				0.624864		1.10956					1.10483			0.822882		0.868156							1.10048		0.942742				0.81939	0.931045	0.987489			1.5176
2005-01-07	1.09802	0.942196	0.885572		1.27814		1.63126	1.13295	0.836725	0.95278				0.624785		1.1171					1.10361			0.826958		0.867865							1.09701		0.93869				0.811814	0.940283	0.98665			1.51788
2005-01-08	1.10091	0.947065	0.891134		1.27285		1.62569	1.1376	0.840139	0.954982				0.62348		1.12736					1.09895			0.831981		0.860217							1.08993		0.934256				0.802778	0.942467	0.99152			1.51817
2005-01-09	1.10521	0.952297	0.889054		1.27485		1.61848	1.14203	0.844267	0.949587				0.618825		1.14505					1.10047			0.832465		0.858536							1.08367		0.931202				0.802345	0.939721	0.992732			1.51837
2005-01-10	1.11092	0.951436	0.896713		1.27285		1.6114	1.14768	0.850111	0.95283				0.61359		1.1449					1.10211			0.827954		0.858656							1.07119		0.927726				0.802646	0.938806	0.994251			1.51849
2005-01-11	1.11741	0.953805	0.906284		1.26993		1.61636	1.14115	0.858617	0.944655				0.609275		1.14877					1.10898			0.831495		0.855966							1.06363		0.92371				0.805242	0.946537	0.999077			1.51864
2005-01-12	1.12522	0.955924	0.913727		1.26971		1.62418	1.13516	0.861154	0.949383				0.613085		1.14769					1.1105			0.833861		0.856166							1.05661		0.91992				0.804394	0.943942	1.00292			1.51884
2005-01-13	1.13461	0.958772	0.929172		1.27368		1.62689	1.13223	0.868094	0.952296				0.616262		1.14187					1.11271			0.832752		0.860739							1.0534		0.911612				0.803053	0.953116	1.00758			1.51903
2005-01-14	1.14178	0.963675	0.937796		1.26907		1.63176	1.12907	0.870141	0.945372				0.618321		1.15189					1.10769			0.832886		0.856335							1.04884		0.901608				0.800447	0.959605	1.01457			1.51922
2005-01-15	1.14795	0.964176	0.943587		1.26448		1.63453	1.12792	0.87461	0.938172				0.621628		1.14891					1.08974			0.835036		0.847349							1.04258		0.891674				0.800697	0.969099	1.02544			1.51947
2005-01-16	1.15489	0.97428	0.944724		1.26082		1.63502	1.12187	0.880469	0.925412				0.627568		1.13754					1.07022			0.837695	0.724155	0.844627							1.03673		0.882627				0.80159	0.978559	1.03482			1.50844
2005-01-17	1.15496	0.998596	0.939828		1.25576		1.63763	1.11584	0.887961	0.921705				0.631768		1.13968					1.05492			0.846099	0.724526	0.842941							1.03382		0.87773				0.802833	0.99043	1.04652			1.49731
2005-01-18	1.15024	1.01245	0.943296		1.24907		1.63468	1.11034	0.886356	0.920766				0.63346		1.14724					1.05355			0.849213	0.726983	0.844792							1.02758		0.873253				0.799561	0.995405	1.05899			1.48798
2005-01-19	1.15164	1.02994	0.949917		1.24644		1.62768	1.10939	0.887859	0.913401				0.640575		1.15382					1.05948			0.852087	0.724341	0.854349							1.0244		0.866838				0.796914	0.999877	1.07466			1.47963
2005-01-20	1.15364	1.04383	0.949381		1.24451		1.61274	1.09891	0.888769	0.90944				0.648273		1.14997					1.0618			0.853649	0.724106	0.865603							1.01947		0.860354				0.795911	1.00738	1.09261			1.48278
2005-01-21	1.15737	1.04486	0.944431		1.23291		1.6051	1.08678	0.891111	0.904226				0.649527		1.14933					1.05945			0.849828	0.722973	0.87449							1.01938		0.852689				0.795201	1.0172	1.10022			1.49094
2005-01-22	1.16655	1.05064	0.940751		1.22012		1.60998	1.08581	0.89283	0.906559				0.655866		1.15423					1.05842			0.846922	0.718797	0.872357							1.01395		0.844735				0.787424	1.04323	1.10405			1.49577
2005-01-23	1.16951	1.0579	0.945548		1.20705		1.61576	1.07303	0.894016	0.921696				0.662572		1.1561					1.0545			0.845222	0.715158	0.875152							1.0155		0.83954				0.783714	1.06498	1.10797			1.48326
2005-01-24	1.17712	1.06713	0.951257		1.19176		1.62088	1.07179	0.891844	0.932271				0.669121		1.15901					1.05203			0.846506	0.711928	0.878845							1.02235		0.83518				0.782097	1.0719	1.11669			1.48677
2005-01-25	1.174	1.07694	0.957301		1.17779		1.62049	1.06377	0.889383	0.933893				0.674519		1.14844					1.05386			0.843516	0.710859	0.88411							1.03366		0.827599				0.778629	1.07408	1.12551			1.49421
2005-01-26	1.17072	1.08336	0.955774		1.16649		1.61551	1.05631	0.890647	0.943716				0.677977		1.14845					1.05422			0.83595	0.71267	0.890418							1.04065		0.819983				0.776263	1.07946	1.13151			1.50479
2005-01-27	1.17272	1.09637	0.960692		1.15558		1.62152	1.04954	0.887686	0.941265				0.67314		1.15753					1.05165			0.8313	0.714409	0.894864							1.05262		0.814594				0.771869	1.07767	1.1407			1.49972
2005-01-28	1.17994	1.09252	0.959838		1.14899		1.62619	1.04666	0.891653	0.938315				0.676292		1.1589					1.04415			0.829131	0.716689	0.896544							1.05728		0.813942				0.768817	1.08909	1.14623			1.50048
2005-01-29	1.18307	1.08885	0.964057		1.14066		1.62378	1.04852	0.894507	0.930782				0.680622		1.17169					1.04185			0.8297	0.726279	0.898433							1.0652		0.810732				0.765899	1.09685	1.14426			1.49449
2005-01-30	1.1806	1.09502	0.97546		1.13639		1.62429	1.0484	0.891767	0.917289				0.685983		1.17604					1.0367			0.829334	0.727207	0.892642							1.05616		0.806435				0.76292	1.09456	1.13598			1.49295
2005-01-31	1.184	1.10228	0.985843		1.12876		1.61995	1.04105	0.887501	0.9217				0.685959		1.18202					1.02949			0.827043	0.724772	0.881315							1.05345		0.802326				0.758815	1.10513	1.12871			1.49412
2005-02-01	1.194	1.10883	0.986809		1.12385		1.61426	1.0374	0.889938	0.91196				0.688725		1.18277					1.02457			0.824862	0.726795	0.872402							1.04685		0.799401				0.755017	1.12119	1.13111			1.49517
2005-02-02	1.20571	1.11532	0.985864		1.1178		1.60492	1.02751	0.895427	0.904941				0.685396		1.17529					1.01507			0.820072	0.73006	0.863495							1.04358		0.796061				0.751686	1.12908	1.13609			1.49886
2005-02-03	1.21658	1.12742	0.982211		1.12842		1.59607	1.01916	0.905568	0.877009				0.682201		1.18202					1.01398			0.815622	0.733599	0.851974							1.03998		0.791817				0.746755	1.14608	1.13081			1.50094
2005-02-04	1.22364	1.13879	0.980141		1.12337		1.58608	1.01223	0.912345	0.87161				0.680564		1.18544					1.01469			0.811388	0.742246	0.840563							1.04024		0.790561				0.740059	1.15648	1.12427			1.49913
2005-02-05	1.22506	1.15571	0.9769		1.12563		1.56984	1.0035	0.913478	0.87039				0.679231		1.19652					1.01457			0.805158	0.754648	0.835444							1.02731		0.789986				0.731905	1.16303	1.12576			1.49681
2005-02-06	1.22538	1.17	0.982778		1.12218		1.56303	1.00345	0.913298	0.879461				0.681536		1.19204					1.01237			0.802469	0.764116	0.842711							1.02235		0.78873				0.724413	1.16292	1.13027			1.49497
2005-02-07	1.22592	1.17832	0.991704		1.12465		1.56276	1.00605	0.917844	0.893933				0.687159		1.20213					1.00852			0.806278	0.771724	0.844573							1.02932		0.788485				0.718805	1.17039	1.13445			1.49693
2005-02-08	1.22102	1.19359	0.995642		1.11844		1.56208	1.00609	0.920272	0.90263				0.691281		1.19238					1.01206			0.799826	0.777283	0.841426							1.03786		0.784838				0.720667	1.17447	1.13937			1.48854
2005-02-09	1.22169	1.20097	0.990368		1.11079		1.55821	0.999917	0.92831	0.908336				0.695513		1.19286					1.01382			0.793618	0.780189	0.834924							1.0429		0.780054				0.723249	1.18236	1.14136			1.45709
2005-02-10	1.22101	1.20631	0.984415		1.10638		1.55084	1.00013	0.93473	0.905111				0.700215		1.19207					1.01799			0.791417	0.784083	0.829721							1.04764		0.778717				0.726665	1.17919	1.14439			1.42868
2005-02-11	1.22672	1.21269	0.980963		1.10506		1.5434	0.993215	0.939471	0.917371				0.706515		1.18957					1.02545			0.785035	0.784789	0.8242							1.05142		0.777698				0.730411	1.18095	1.13719			1.40241
2005-02-12	1.23233	1.21544	0.980477		1.1057		1.53583	0.986099	0.943899	0.927886				0.711453		1.17					1.02937			0.779382	0.786861	0.817249							1.05426		0.775463				0.727706	1.18255	1.12812			1.38542
2005-02-13	1.23279	1.21517	0.98418		1.10103		1.52944	0.980469	0.945874	0.924596				0.714253		1.16938					1.02676			0.773316	0.78915	0.810994							1.05534		0.773212				0.724877	1.17929	1.12046			1.37508
2005-02-14	1.23482	1.22848	0.99383		1.09992		1.52503	0.974089	0.9468	0.929743				0.716447		1.17532					1.01698			0.771559	0.792408	0.799741							1.05336		0.769982				0.719071	1.18203	1.1186			1.3615
2005-02-15	1.24305	1.23675	1.00051		1.10136		1.51227	0.968917	0.951957	0.930005				0.720247		1.19308					1.00777			0.774517	0.796733	0.797983							1.04688		0.770657				0.713793	1.18481	1.12256			1.36132
2005-02-16	1.2466	1.24227	1.00082		1.097		1.49852	0.965056	0.954753	0.923152				0.722155		1.19317					0.99428			0.776942	0.793698	0.799348							1.03439		0.768216				0.708919	1.19024	1.13028			1.3529
2005-02-17	1.24537	1.24679	1.0018		1.08304		1.48698	0.960051	0.958286	0.92395				0.722287		1.19611					0.990028			0.764406	0.792544	0.792882							1.02492		0.765781				0.70493		1.13433			1.3364
2005-02-18	1.23983	1.2517	1.00459		1.07753		1.48653	0.959623	0.955385	0.915516				0.723183		1.2056					0.978759			0.756153	0.794339	0.787838							1.01744		0.764799				0.70271		1.14006			1.32229
2005-02-19	1.2334	1.26452	1.00107		1.07882		1.48644	0.959827	0.957063	0.907865				0.723132		1.21126					0.981396			0.753382	0.794785	0.776526							1.01552		0.765044				0.700616		1.14274			1.32808
2005-02-20	1.22545	1.27174	0.997534		1.07419		1.48742	0.95895	0.96032	0.9081				0.719525		1.25516					0.978849			0.748716	0.800973	0.771123							0.99553		0.767404				0.698295		1.14148			1.34522
2005-02-21	1.21915	1.28085	1.00451		1.06841		1.48847	0.955622	0.958881	0.908312			0.992695	0.716109		1.25878					0.970725			0.746967	0.806958	0.763976							0.989108		0.769959				0.694507		1.14157			1.34634
2005-02-22	1.22014	1.29157	1.00312		1.07011		1.48604	0.952174	0.961551	0.908539			0.990413	0.715429		1.26687					0.968367			0.744353	0.808369	0.754113							0.986805		0.769139				0.69358		1.14706			1.34398
2005-02-23	1.22305	1.30229	1.00159		1.07663		1.48837	0.946126	0.965391	0.905611			0.993161	0.715284		1.26597					0.967387			0.74155	0.81058	0.743934							0.981693		0.768455				0.692176		1.15513			1.3469
2005-02-24	1.2237	1.30363	0.993212		1.08645		1.49011	0.943055	0.964222	0.908633			0.994576	0.717689		1.26022					0.96859			0.743657	0.809647	0.737033							0.974173		0.768868				0.685852		1.1595			1.35471
2005-02-25	1.22621	1.31031	0.990484		1.09195		1.49104	0.945508	0.963788	0.908849			0.998722	0.718455		1.25286					0.970509			0.740748	0.812344	0.740789							0.970437		0.768944				0.680435		1.16353			1.38306
2005-02-26	1.22731	1.31868	0.993225		1.09547		1.4884	0.951553	0.963259	0.910397			1.00282	0.716685		1.26122					0.97093			0.736162	0.813012	0.743481							0.960247		0.767812				0.676096		1.16054			1.40723
2005-02-27	1.22468	1.33208	0.993875		1.09499		1.48497	0.957262	0.963032	0.908081			1.00299	0.717057		1.27676					0.971366			0.737025	0.816108	0.745449							0.953683		0.766394				0.671799		1.16419			1.42295
2005-02-28	1.21967	1.34389	0.997805		1.08861		1.48187	0.958462	0.963741	0.897902			1.00337	0.713177		1.31115					0.962518			0.739523	0.817262	0.746087							0.945463		0.765933				0.670342		1.16884			1.42291
2005-03-01	1.22106	1.35961	0.996856		1.08896		1.47418	0.955638	0.966201	0.889365			1.00355	0.715328		1.33306					0.953111			0.740335	0.819816	0.745415							0.949744		0.765516				0.667081		1.1721			1.43301
2005-03-02	1.21678	1.35671	0.995239		1.0921		1.4656	0.945394	0.975865	0.889486			1.00367	0.717213		1.36944					0.940916			0.742912	0.82983	0.736685							0.956442		0.763912				0.66071		1.17752			1.43285
2005-03-03	1.20836	1.36277	1.00014		1.09567		1.45556	0.931158	0.986083	0.889615			1.00354	0.718511		1.39131					0.93306			0.743469	0.83583	0.727578							0.959668		0.761993				0.655354		1.17791			1.43462
2005-03-04	1.20281	1.37053	1.00261		1.09474		1.44572	0.921352	0.999088	0.881997			0.999108	0.721608		1.38578					0.929626			0.746029	0.839405	0.719075							0.958739		0.762311				0.651276		1.18333			1.4378
2005-03-05	1.20441	1.37132	1.00306		1.08687		1.43601	0.910879	1.01267	0.873895			0.996917	0.72521		1.38579					0.9268			0.747438	0.837987	0.7097							0.96033		0.761865				0.652355		1.18782			1.44065
2005-03-06	1.20881	1.37097	0.998415		1.08018		1.42376	0.910922	1.01736	0.868211			0.994728	0.728389		1.39822					0.921906			0.747408	0.833536	0.702593							0.968161		0.761019				0.65178		1.19571			1.44211
2005-03-07	1.2076	1.36775	0.999241		1.07873		1.41208	0.910955	1.01985	0.866245			0.994725	0.732059		1.40578					0.918952			0.749785	0.83102	0.696327							0.97827		0.761635				0.647434		1.20788			1.45316
2005-03-08	1.21036	1.35721	1.00017		1.07987		1.40298	0.911038	1.01975	0.862921			0.994569	0.736307		1.41306					0.911989			0.749996	0.832286	0.692556							0.982229		0.763387				0.644181		1.21272			1.46361
2005-03-09	1.21392	1.33976	1.00522		1.08325		1.39369	0.911197	1.02184	0.853899			0.994607	0.740319		1.40888					0.909035			0.750907	0.835207	0.691674							0.980376		0.765362				0.641483		1.21317			1.46261
2005-03-10	1.21576	1.32217	1.00597		1.08265		1.38844	0.912369	1.02021	0.851803			0.982168	0.745503		1.40398					0.908532			0.755581	0.842872	0.691526							0.981063		0.764855				0.640535		1.22216			1.45943
2005-03-11	1.21288	1.31686	1.01605		1.08831		1.38907	0.915959	1.0237	0.851722			0.985218	0.753259		1.40353					0.91262			0.76418	0.862532	0.699465							0.977352		0.766788				0.647411		1.23414			1.45785
2005-03-12	1.2153	1.31303	1.0206		1.08542		1.38412	0.916098	1.02214	0.851861			0.995316	0.755044		1.39411					0.912358			0.767382	0.864325	0.707858							0.969425		0.765099				0.653403		1.23417			1.43426
2005-03-13	1.21903	1.31351	1.02663		1.08108		1.38482	0.91616	1.01941	0.851923			0.997077	0.756567		1.37096					0.906721			0.764395	0.862891	0.717491							0.966124		0.763801				0.655197		1.23014			1.40697
2005-03-14	1.21784	1.31451	1.03278		1.07673		1.38586	0.916103	1.01387	0.849518			0.996917	0.759728		1.36018					0.906861			0.757294	0.8681	0.726931							0.972285		0.762971				0.655952		1.22668			1.37248
2005-03-15	1.21801	1.31939	1.0377		1.06972		1.38438	0.916111	1.01513	0.850976			1.00346	0.757966		1.38284					0.909865			0.750011	0.876146	0.736893							0.968		0.762598				0.655128		1.22218			1.37053
2005-03-16	1.21286	1.31771	1.03675		1.05829		1.38101	0.91616	1.01687	0.849134			1.00984	0.756342		1.37007					0.91282			0.749944	0.88118	0.738899							0.965724		0.766992				0.651106		1.22529			1.36373
2005-03-17	1.21033	1.32382	1.02882		1.05877		1.37889	0.916223	1.01542	0.850704			1.00859	0.758821		1.34432					0.912632			0.751877	0.895743	0.738929							0.9704		0.769745				0.647577		1.22709			1.35818
2005-03-18	1.21312	1.33257	1.02072		1.04959		1.36786	0.91619	1.02008	0.850915			1.01117	0.761271		1.34434					0.91054			0.751843	0.907142	0.730451							0.973949		0.774368				0.641963		1.22387			1.35045
2005-03-19	1.21831	1.31458	1.01463		1.04449		1.35496	0.916089	1.02634	0.850814			1.01588	0.763728		1.3477					0.906649			0.751789	0.914229	0.727836							0.979469		0.777629				0.63821		1.22081			1.35035
2005-03-20	1.22799	1.30165	1.01472		1.04198		1.34594	0.906019	1.02865	0.850714			1.01906	0.767523		1.34677					0.896015			0.752012	0.922733	0.72293							0.988747		0.781924				0.634398		1.21578			1.341
2005-03-21	1.22731	1.30367	1.01655		1.04313		1.33739	0.900785	1.03185	0.833919			1.01714	0.767434		1.33351					0.891939			0.751582	0.917561	0.725415							1.0031		0.787161				0.62888		1.21337			1.33154
2005-03-22	1.21858	1.31299	1.01089		1.04894		1.33185	0.896189	1.03851	0.830381			1.01831	0.773652		1.33537					0.897994			0.752272	0.91712	0.720719							1.00407		0.790998				0.623045		1.21712			1.32125
2005-03-23	1.21454	1.31164	1.01169		1.05194		1.3235	0.897533	1.04375	0.834233			1.02177	0.7814		1.33409					0.904394			0.752612	0.918029	0.714723							1.0022		0.793365				0.617677		1.21133			1.31293
2005-03-24	1.21167	1.30828	1.00818		1.05147		1.31187	0.898038	1.04228	0.837632			1.02387	0.78569		1.32734					0.899824			0.750406	0.917625	0.707746							0.999083		0.797301				0.6191		1.20846			1.30512
2005-03-25	1.21064	1.30703	1.00418		1.0532		1.3	0.901738	1.03557	0.841472			1.02898	0.791758		1.32662					0.898868			0.748314	0.92225	0.703185							0.998277		0.802555				0.621932		1.21018			1.30285
2005-03-26	1.20991	1.30057	1.0059		1.05494		1.29803	0.902042	1.03445	0.841335			1.03458	0.792755		1.32831					0.892073			0.749566	0.921995	0.698413							1.01172		0.808721				0.621065		1.2137			1.29853
2005-03-27	1.20683	1.29527	1.00755		1.05713		1.29784	0.906465	1.03675	0.841296			1.03975	0.796801		1.33264					0.883321			0.752674	0.920177	0.693412							1.01319		0.813538				0.611916		1.2118			1.29523
2005-03-28	1.2026	1.28601	1.00229		1.06428		1.28814	0.913021	1.04443	0.835062			1.04628	0.80088		1.33402					0.878184			0.755777	0.921783	0.689072							1.00957		0.816859				0.60804		1.21133			1.29371
2005-03-29	1.20142	1.28836	0.998508		1.0666		1.27445	0.916793	1.04797	0.830629			1.05079	0.801882		1.32922					0.86665			0.753039	0.92458	0.690518							1.01205		0.823593				0.602354		1.21394			1.29531
2005-03-30	1.20467	1.30056	0.998987		1.06843		1.26516	0.916973	1.05044	0.831936			1.0584	0.806263		1.32786					0.864353			0.748711	0.922714	0.690738							1.02387		0.82599				0.597503		1.20505
2005-03-31	1.20443	1.29711	0.993033		1.06275		1.26276	0.919574	1.05305	0.829822			1.07147	0.811103		1.346					0.86345			0.752438	0.922744	0.699075							1.03586		0.828426				0.598039		1.19769
2005-04-01	1.20188	1.29872	0.99378		1.05907		1.26539	0.921075	1.04848	0.830364			1.08086	0.814562		1.34112					0.863523			0.760232	0.920863	0.708733							1.04404		0.835059				0.596886		1.19282
2005-04-02	1.19178	1.29303	0.997823		1.0586		1.26135	0.91734	1.04459	0.825035			1.08829	0.817375		1.34378					0.857164			0.759018	0.923107	0.716004							1.04974		0.8396				0.595147		1.18867
2005-04-03	1.18532	1.29194	1.00026		1.05564		1.25755	0.911715	1.04793	0.826996			1.09599	0.820662		1.33693					0.852561			0.755686	0.927843	0.717889							1.04491		0.840013				0.591519		1.19274
2005-04-04	1.18538	1.28957	1.00511		1.05009		1.24819	0.901111	1.05239	0.82822			1.10537	0.825085		1.33744					0.848553			0.738156	0.933109	0.718994							1.05123		0.84128				0.592539		1.19353
2005-04-05	1.18452	1.28135	1.00728		1.04308		1.23581	0.89545	1.0569	0.832156			1.11669	0.829476		1.33294					0.845166			0.735299	0.941648	0.721792							1.06206		0.841325				0.592536		1.19726
2005-04-06	1.17781	1.27587	1.00602		1.03111		1.22868	0.886998	1.06517	0.837312			1.1297	0.833292		1.32538					0.848121			0.734114	0.948643	0.718201							1.07919		0.84352				0.595797		1.20346
2005-04-07	1.17782	1.2634	1.00278		1.02264		1.22468	0.874408	1.07056	0.835878			1.14012	0.832795		1.31614					0.849417			0.732476	0.961932	0.713904							1.09055		0.845993				0.596975		1.20264
2005-04-08	1.17601	1.26097	1.00606		1.01425		1.22925	0.859775	1.07018	0.833868			1.14862	0.836741		1.31557					0.848175			0.732084	0.970838	0.707265							1.09996		0.848594				0.596085		1.19891
2005-04-09	1.17228	1.25113	1.01025		1.00866		1.23968	0.848503	1.06859	0.833817			1.16722	0.836274		1.30489					0.845979			0.729721	0.976578	0.703045							1.10698		0.854406				0.596754		1.19738
2005-04-10	1.17231	1.24001	1.01133		1.00084		1.24399	0.844564	1.05857	0.830809			1.17353	0.835314		1.30512					0.84868			0.728695	0.987194	0.697062							1.11301		0.860413				0.59743		1.19457
2005-04-11	1.16888	1.23192	1.00556		0.996597		1.24682	0.834644	1.05528	0.831011			1.1813	0.837433		1.30304					0.85017			0.728436	0.987389	0.692268							1.11366		0.866091				0.59998		1.18466
2005-04-12	1.16634	1.22798	1.00032		0.9924		1.2397	0.823312	1.05089	0.831049			1.18763	0.843992		1.31062					0.852521			0.721052	0.989387	0.685296							1.11144		0.872312				0.602002		1.18381
2005-04-13	1.16472	1.23687	1.00557		0.991923		1.23588	0.814512	1.05234	0.830299			1.20187	0.848009		1.31303					0.858468			0.721503	0.993474	0.677669							1.12261		0.877786				0.601191		1.18771
2005-04-14	1.16046	1.23707	1.00799		0.994675		1.23151	0.800459	1.05299	0.830378			1.21442	0.846944		1.3213					0.860476			0.720748	0.997238	0.675195							1.12856		0.884013				0.603956		1.19355
2005-04-15	1.16129	1.242	1.00933		0.99613		1.22908	0.800526	1.05482	0.829782			1.2216	0.846426		1.32137					0.855126			0.720313	1.00421	0.675822							1.13503		0.887745				0.609479		1.19891
2005-04-16	1.16204	1.2497	1.00828		0.995158		1.22604	0.800514	1.05124	0.830993			1.23264	0.854233		1.31314					0.85114			0.72264	1.01054	0.677588							1.14373		0.890893				0.611019		1.20466
2005-04-17	1.16021	1.25695	1.00954		0.991693		1.22601	0.800366	1.04988	0.831295			1.24263	0.856747		1.31629					0.851648			0.727425	1.01759	0.684458							1.1493		0.892667				0.611589		1.20401
2005-04-18	1.15354	1.26253	1.0046		0.987777		1.23	0.810728	1.05217	0.837028			1.25062	0.861758		1.31953					0.861298			0.729248	1.02198	0.692085							1.14915		0.897297				0.614016		1.20985
2005-04-19	1.15206	1.27187	0.99551		0.976704		1.22801	0.820129	1.05406	0.837751			1.25934	0.860712		1.31242					0.862161			0.73051	1.0273	0.695412							1.15384		0.900565				0.617196		1.21278
2005-04-20	1.15182	1.27524	0.992542		0.976192		1.22583	0.828174	1.05095	0.838595			1.26817	0.857075		1.30111					0.864532			0.732011	1.03193	0.695954							1.15532		0.904429				0.619387		1.21376
2005-04-21	1.15276	1.28312	0.994973		0.976092		1.22749	0.833155	1.0498	0.841166			1.26988	0.859671		1.29376					0.859813			0.733351	1.03613	0.693292							1.16743		0.900678				0.622082		1.21046
2005-04-22	1.15199	1.29254	0.997709		0.977368		1.22497	0.839318	1.04876	0.837212			1.25676	0.85953		1.30973					0.857648			0.734444	1.0392	0.688065							1.1699		0.898909				0.623054		1.20981
2005-04-23	1.14395	1.28181	1.00216		0.967843		1.21768	0.849357	1.04801	0.835001			1.26924	0.854464		1.32566					0.86691			0.738801	1.03951	0.690919							1.17151		0.899789				0.628675		1.21605
2005-04-24	1.13568	1.28245	1.00112		0.965834		1.21372	0.862478	1.0529	0.842239			1.27139	0.850977		1.34643					0.870582			0.743337	1.03549	0.689367							1.17023		0.904454				0.632731		1.22012
2005-04-25	1.13583	1.27804	1.00021		0.963532		1.21069	0.872732	1.05759	0.850412			1.27391	0.843596		1.37153					0.869377			0.747015	1.03352	0.689695							1.17873		0.904228				0.637146		1.21954
2005-04-26	1.13437	1.27634	0.99898		0.961217		1.21054	0.879598	1.05263	0.871218			1.27866	0.84031		1.39236					0.863225			0.74851	1.03554	0.689729							1.19075		0.903831				0.643682		1.21459
2005-04-27	1.13324	1.28036	1.0026		0.959565		1.2064	0.883723	1.0447	0.879764			1.28152	0.845195		1.38377					0.860828			0.744984	1.03457	0.688176							1.20335		0.909171				0.650168		1.20777
2005-04-28	1.13267	1.27878	1.00858		0.962775		1.20599	0.892756	1.03662	0.879795			1.28083	0.854363		1.35448					0.864028			0.749532	1.03589	0.687817							1.21376		0.914549				0.65922		1.2063
2005-04-29	1.13441	1.29117	1.0117		0.968877		1.2048	0.902721	1.03125	0.870774			1.2837	0.861406		1.32893					0.868377			0.750122	1.02883	0.685234							1.22301		0.916734				0.659495		1.20432
2005-04-30	1.13636	1.29818	1.01209		0.964098		1.20598	0.913984	1.03103	0.868141			1.28533	0.869673		1.32677					0.874711			0.751655	1.02788	0.685071							1.23361		0.914949				0.664987		1.19623
2005-05-01	1.13581	1.29659	1.01027		0.959973		1.20139	0.924009	1.02878	0.879957			1.28603	0.879092		1.32306					0.86833		0.987555	0.758967	1.03321	0.679088							1.24501		0.912554				0.669323		1.1988
2005-05-02	1.13684	1.29439	1.0062		0.95595		1.20277	0.929567	1.03025	0.895955			1.29262	0.894479		1.32576					0.868786		0.980656	0.766844	1.04767	0.672199							1.27049		0.90996				0.671661		1.20347
2005-05-03	1.13629	1.28856	1.00315		0.950931		1.20276	0.936527	1.02426	0.9096			1.29229	0.897572		1.31841					0.869557		0.968157	0.769503	1.06384	0.673024							1.28725		0.908128				0.66642		1.19914
2005-05-04	1.13527	1.27706	1.00064		0.942516		1.20165	0.938073	1.01687	0.908236			1.29549	0.900942		1.29915					0.86494		0.950927	0.774313	1.07332	0.677314							1.30401		0.904621				0.66524		1.19599
2005-05-05	1.13345	1.26829	0.994472		0.931392		1.19449	0.949266	1.01258	0.906693			1.29605	0.907858		1.28163					0.862064		0.947921	0.776827	1.07168	0.67685							1.31055		0.907395				0.670305		1.1886
2005-05-06	1.13075	1.26755	0.997662		0.920427		1.18077	0.945742	1.01115	0.913311			1.29575	0.917452		1.26747					0.855643		0.946336	0.773586	1.07375	0.678549							1.30873		0.908609				0.670829		1.17856
2005-05-07	1.12724	1.26829	0.998295		0.915739		1.17779	0.94566	1.01117	0.921873			1.3013	0.925609		1.27598					0.85636		0.939699	0.763288	1.07248	0.677448							1.29944		0.909858				0.67353		1.17806
2005-05-08	1.12427	1.2586	0.997832		0.916102		1.17361	0.942015	1.0143	0.926096			1.3007	0.931217		1.27674					0.857269		0.930551	0.75875	1.07607	0.676679							1.2919		0.914356				0.676158		1.17481
2005-05-09	1.1191	1.25431	1.00068		0.917255		1.17184	0.92142	1.0155	0.931069			1.29753	0.93172		1.26839					0.856763		0.932	0.753144	1.07164	0.678724							1.29932		0.917388				0.677625		1.17629
2005-05-10	1.11732	1.2455	0.996745		0.91822		1.17362	0.907984	1.01769	0.93445			1.29401	0.932852		1.25564					0.856878		0.933147	0.749198	1.07393	0.680488							1.30054		0.919707				0.682932		1.16955
2005-05-11	1.11225	1.23556	0.991962		0.910393		1.17975	0.893866	1.01613	0.9363			1.29074	0.935806		1.23759					0.856553		0.932328	0.746966	1.07442	0.681976							1.30303		0.921084				0.687967		1.17382
2005-05-12	1.10577	1.22788	0.98192		0.909023		1.18644	0.889395	1.0122	0.939466			1.28613	0.93593		1.23989					0.852294		0.944836	0.751804	1.07736	0.683782							1.30235		0.923132				0.690307		1.17882
2005-05-13	1.09664	1.21633	0.973979		0.905902		1.18546	0.89714	1.00542	0.945423			1.27919	0.942102		1.23464					0.854872		0.951197	0.760034	1.08374	0.68489							1.30461		0.926566				0.692226		1.18148
2005-05-14	1.09324	1.20474	0.969024		0.899924		1.17901	0.898319	1.00369	0.940316			1.27395	0.954357		1.23675					0.858715		0.951633	0.766192	1.08894	0.692646							1.30906		0.929518				0.690873		1.17806
2005-05-15	1.086	1.19805	0.956985		0.893424		1.16887	0.902655	0.992956	0.93695			1.27143	0.960741		1.2391					0.865111		0.955595	0.769345	1.08828	0.695363							1.31355		0.935014				0.689067		1.16975
2005-05-16	1.08204	1.19007	0.947984		0.893056		1.15209	0.910013	0.993926	0.938146			1.27053	0.965549		1.23419					0.868372		0.965553	0.766034	1.07891	0.69875							1.31372		0.940337				0.691289		1.16266
2005-05-17	1.07397	1.18451	0.945787		0.900704		1.14643	0.917285	0.993931	0.941685			1.26636	0.973769		1.23097					0.869226		0.97501	0.765495	1.07909	0.701191							1.32009		0.945265				0.690543		1.15788
2005-05-18	1.06313	1.16196	0.946686		0.90798		1.14099	0.92574	0.987026	0.945099			1.26132	0.979589		1.22766					0.871565		0.988429	0.771081	1.07559	0.696173							1.32303		0.948857				0.689226		1.14767
2005-05-19	1.05563	1.13598	0.951119		0.917912		1.13345	0.946339	0.978552	0.948527			1.25313	0.981075		1.22412					0.87338		1.00247	0.762644	1.07654	0.694681							1.32767		0.95089				0.688224		1.13747
2005-05-20	1.05126	1.12239	0.952455		0.923489		1.13072	0.967041	0.978464	0.953756			1.2518	0.977893		1.21812					0.880868		1.00787	0.758808	1.07888	0.689794							1.33794		0.952874				0.691117		1.1255
2005-05-21	1.04955	1.10175	0.950074		0.92288		1.13013	0.977509	0.978879	0.961975			1.24836	0.975892		1.22128					0.874467		1.00344	0.7547	1.08367	0.681001							1.34791		0.955419				0.69533		1.11039
2005-05-22	1.04952	1.08465	0.949602		0.922893		1.13565	1.00488	0.979231	0.966523			1.24815	0.97779		1.21913					0.868064		0.991458	0.747395	1.0844	0.679041							1.35755		0.958949				0.697428		1.10029
2005-05-23	1.047	1.08507	0.95051		0.930668		1.13842	1.02485	0.979197	0.978045			1.24754	0.975267		1.22036	0.937706				0.868292		0.978388	0.743894	1.08911	0.669293							1.36063		0.962433				0.700117		1.09523
2005-05-24	1.03973	1.08222	0.953358		0.938361		1.12739	1.02607	0.975019	0.980415			1.24201	0.976259		1.21788	0.935019				0.869137		0.970574	0.738059	1.09268	0.669256							1.35656		0.964566				0.699638		1.08886
2005-05-25	1.03007	1.07698	0.951646		0.946487		1.11501	1.03732	0.973903	0.966382			1.24201	0.978201		1.23345	0.927714				0.873758		0.97132	0.746131	1.09612	0.665095							1.35346		0.964594				0.702904		1.08137
2005-05-26	1.02658	1.06538	0.951687		0.957975		1.106	1.03989	0.976327	0.958602			1.23076	0.977564		1.228	0.926734				0.875876		0.970418	0.751144	1.09932	0.664272							1.34882		0.965085				0.704392		1.07161
2005-05-27	1.02656	1.0509	0.944826		0.970465		1.09934	1.04439	0.98273	0.961849			1.23066	0.981247		1.22694	0.920473				0.880125		0.967348	0.755148	1.10268	0.665093							1.34554		0.97127				0.709519		1.06275
2005-05-28	1.03084	1.03616	0.943786		0.977236		1.09388	1.05111	0.986865	0.948589			1.22416	0.981207		1.22095	0.918612				0.884783		0.964779	0.75968	1.10474	0.663846							1.3497		0.977038				0.713971		1.05631
2005-05-29	1.02638	1.02168	0.938135		0.981767		1.08703	1.05544	0.993737	0.948429			1.21335	0.992268		1.21827	0.914622				0.889467		0.966387	0.761753	1.11197	0.663819							1.35132		0.981019				0.718601		1.0466
2005-05-30	1.01837	1.02632	0.933874		0.988709		1.07409	1.055	0.996985	0.948308			1.21323	0.996859		1.22494	0.91231				0.897608		0.970796	0.760185	1.12307	0.663645							1.35172		0.98344				0.718128		1.04106
2005-05-31	1.01718	1.02735	0.927326		0.993822		1.0761	1.05784	0.9988	0.948264			1.21319	0.995715		1.21961	0.910672				0.900691		0.983176	0.754964	1.11795	0.662126							1.355		0.983368				0.721231		1.03894
2005-06-01	1.01742	1.02289	0.916756		0.993363		1.07844	1.06264	1.00297	0.954348			1.20596	0.999072		1.21189	0.901079				0.902392		0.995537	0.750025	1.12142	0.661511		0.956132					1.36442		0.983615				0.724476		1.04539
2005-06-02	1.01294	1.01239	0.902642		0.995744		1.08154	1.06986	1.00397	0.956761			1.19949	1.00794		1.20914	0.892499				0.906361		1.00389	0.747872	1.12987	0.659366		0.950471					1.38247		0.983757				0.728369		1.05344
2005-06-03	1.00632	0.999201	0.899516		0.99557		1.08736	1.07799	0.9979	0.964229			1.18905	1.01672		1.2089	0.890381				0.908785		1.00506	0.746216	1.13366	0.660163		0.952247					1.38595		0.983689				0.730103		1.04668
2005-06-04	0.994708	0.983758	0.90424		0.991152		1.08891	1.0839	0.989911	0.973933			1.17994	1.02843		1.21124	0.8882				0.912386		1.00111	0.750978	1.1381	0.660861		0.953033					1.38468		0.984242				0.728292		1.04573
2005-06-05	0.982344	0.966747	0.910047		0.975974		1.09134	1.09555	0.976886	0.980062			1.17165	1.0326		1.20102	0.889428				0.91736		1.00522	0.754417	1.13575	0.666406		0.958932					1.38701		0.985347				0.729784		1.05155
2005-06-06	0.97345	0.946746	0.916286		0.97464		1.09472	1.07575	0.966492	0.985394			1.16589	1.03924		1.19078	0.886387				0.922142		1.00863	0.760167	1.12528	0.676862		0.959845					1.3908		0.983956				0.730378		1.05397
2005-06-07	0.969784	0.931545	0.919972		0.966181		1.10362	1.05721	0.962008	0.976323			1.17083	1.04831		1.18695	0.887304				0.928137		1.00092	0.76513	1.11427	0.681272		0.955505					1.39417		0.988674				0.730362		1.05329
2005-06-08	0.965511	0.922573	0.919712		0.963275		1.10336	1.04938	0.958274	0.955058			1.17503	1.05169		1.19088	0.88562				0.933478		0.995485	0.767432	1.10254	0.683705		0.949118					1.39675		0.994378				0.730753		1.04733
2005-06-09	0.963993	0.914572	0.919821		0.951898		1.09506	1.04067	0.950527	0.932053			1.16731	1.0533		1.1801	0.877741				0.938469		0.983911	0.761528	1.10072	0.685241		0.942572					1.39114		0.99693				0.729006		1.04002
2005-06-10	0.965398	0.900922	0.923906		0.952398		1.08723	1.03434	0.946892	0.920636			1.16325	1.06377		1.18007	0.875786				0.938971		0.973806	0.76194	1.10188	0.689953		0.942463					1.38908		1.00065				0.729716		1.03568
2005-06-11	0.965758	0.886334	0.927495		0.95715		1.08396	1.02878	0.941543	0.910382			1.15608	1.07307		1.17168	0.872638				0.942893		0.971176	0.763459	1.09308	0.693911		0.938028					1.38866		1.00588				0.730275		1.0306
2005-06-12	0.971974	0.873528	0.925887		0.959829		1.08183	1.02774	0.932451	0.91179			1.15015	1.08779		1.1644	0.865826				0.945447		0.972344	0.765152	1.08623	0.696887		0.93505					1.38856		1.00983				0.725273		1.02237
2005-06-13	0.971094	0.860219	0.923982		0.954005		1.07999	1.02156	0.924594	0.894815			1.14327	1.10051		1.16349	0.858472				0.946571		0.968154	0.765029	1.08729	0.701001		0.927485					1.38476		1.01409				0.724002		1.01998
2005-06-14	0.968177	0.851859	0.921964		0.95082		1.08035	1.01715	0.918031	0.881771			1.1373	1.1047		1.1633	0.853954				0.94717		0.964046	0.762357	1.08884	0.706306		0.925206					1.37845		1.01844				0.726108		1.01703
2005-06-15	0.965008	0.843549	0.918336		0.950772		1.08004	1.01321	0.914421	0.898705			1.13092	1.09852		1.16325	0.851273				0.945248		0.958288	0.764687	1.08434	0.711081		0.923635					1.38704		1.02128				0.725703		1.01256
2005-06-16	0.955501	0.83424	0.907798		0.946958		1.08236	1.01045	0.911511	0.900897			1.12277	1.09529		1.16318	0.850023				0.945941		0.964823	0.765928	1.08816	0.718025		0.920946					1.3738		1.02451				0.727158		1.00675
2005-06-17	0.942975	0.831547	0.899297		0.948112		1.09041	1.00277	0.907877	0.903703			1.1164	1.09554		1.15557	0.853557				0.950626		0.971959	0.764821	1.08986	0.7167		0.916989					1.36952		1.02674				0.729422		1.00392
2005-06-18	0.9354	0.828493	0.895954		0.952428		1.09407	0.996749	0.902608	0.91633			1.10892	1.10132		1.15118	0.843709				0.954257		0.975411	0.760963	1.09074	0.71764		0.912693					1.37364		1.03191				0.732287		0.997233
2005-06-19	0.932044	0.821289	0.892879		0.957513		1.09712	0.989013	0.897874	0.915963			1.10803	1.10536		1.14822	0.830169				0.951855		0.988298	0.753241	1.09854	0.71976		0.912759					1.37975		1.03596				0.737543		0.993166
2005-06-20	0.932794	0.802362	0.88551		0.954586		1.09196	0.98193	0.898452	0.92914			1.10769	1.11125		1.14511	0.823123				0.954368		0.99219	0.75447	1.10294	0.720433		0.918467					1.38777		1.03795				0.741488		0.9908
2005-06-21	0.937117	0.784984	0.888162		0.949201		1.08603	0.977784	0.89307	0.928053			1.10711	1.11918		1.1431	0.818936				0.948667		0.988484	0.759821	1.09769	0.721796		0.92173					1.39967		1.03823				0.742373		0.98594
2005-06-22	0.939889	0.78386	0.886441		0.949154		1.07321	0.973692	0.893906	0.924937			1.10145	1.12595		1.10251	0.819503				0.952189		0.982406	0.767601	1.09371	0.720886		0.921285					1.40846		1.03659				0.745317		0.989338
2005-06-23	0.940317	0.783267	0.885032		0.948262		1.05919	0.971875	0.894785	0.922412			1.10442	1.13418		1.09328	0.819818				0.960845		0.970896	0.771234	1.08769	0.725267		0.917904					1.40838		1.03723				0.749693		0.989172
2005-06-24	0.939449	0.782205	0.885989		0.940347		1.05098	0.973692	0.892185	0.91755			1.10772	1.13788		1.09221	0.820287				0.964216		0.96141	0.778163	1.08643	0.729786		0.913685					1.40816		1.04085				0.75187		0.981733
2005-06-25	0.935378	0.778819	0.879802		0.932322		1.04056	0.973633	0.889357	0.919639			1.09843	1.14749		1.09749	0.81699				0.958943		0.952321	0.788684	1.08524	0.733601		0.912527					1.4081		1.04314				0.758183		0.975611
2005-06-26	0.928013	0.779472	0.879037		0.925054		1.03128	0.978348	0.888863	0.921602			1.09877	1.15516		1.10584	0.811299				0.956113		0.944315	0.784294	1.08764	0.736948		0.913057					1.41381		1.04546				0.762021		0.974789
2005-06-27	0.923538	0.773317	0.874601		0.924837		1.0186	0.982946	0.888349	0.92176			1.10011	1.16568		1.11187	0.809322				0.952199		0.938544	0.785014	1.09298	0.735821		0.915952					1.40881		1.04929				0.760132		0.975379
2005-06-28	0.919642	0.763281	0.870253		0.918658		1.0093	0.982909	0.887376	0.917254			1.10007	1.17503		1.10641	0.805267				0.950326		0.938508	0.787882	1.09513	0.733939		0.917151					1.41179		1.05382				0.757236		0.975373
2005-06-29	0.914575	0.753594	0.863252		0.911286		0.999817	0.983643	0.885556	0.912912			1.10007	1.18574		1.09651	0.806612				0.948407		0.946434	0.791876	1.08763	0.732068		0.918809					1.40702		1.05948				0.751562		0.974989
2005-06-30	0.911867	0.737304	0.855044		0.903105		0.990715	0.985096	0.883862	0.91138			1.0998	1.20252		1.06581	0.806555				0.946696		0.954047	0.7916	1.09168	0.733991		0.920631					1.40101		1.06365				0.745703		0.96829
2005-07-01	0.902142	0.720844	0.846949		0.896222		0.991701	0.987685	0.881493	0.911322			1.09974	1.20635		1.04168	0.80343				0.953935		0.963489	0.78846	1.09184	0.737569		0.920557					1.3964		1.06753				0.744487		0.968904
2005-07-02	0.894479	0.715293	0.840037		0.893		0.997177	0.987774	0.873109	0.913687			1.09972	1.20559		1.00437	0.799537				0.963972		0.973945	0.785114	1.08461	0.746933		0.920435					1.39393		1.07359				0.745598		0.967146
2005-07-03	0.890388	0.707344	0.831525		0.888395		1.00306	0.986376	0.866293	0.916823			1.09967	1.21429		0.980336	0.798062				0.970103		0.987819	0.780866	1.07739	0.752339		0.916631					1.39227		1.07962				0.754702		0.9595
2005-07-04	0.887239	0.703448	0.829226		0.889713		1.01118	0.983084	0.857116	0.931023			1.10243	1.21682		0.986024	0.799509				0.969127		0.992688	0.778463	1.06884	0.759074		0.913158					1.39363		1.08272				0.756768		0.952608
2005-07-05	0.882587	0.705276	0.828127		0.892282		1.02049	0.975589	0.848109	0.932506			1.10572	1.21133		0.986038	0.803522				0.972069		0.995838	0.776269	1.06988	0.764396		0.913986					1.38986		1.0825				0.75857		0.944474
2005-07-06	0.879962	0.709013	0.829598		0.890402		1.03143	0.967536	0.839925	0.94283			1.10892	1.20386		0.986015	0.801511				0.977688		0.995155	0.774954	1.0775	0.767018		0.914694					1.38248		1.08376				0.760242		0.93539
2005-07-07	0.881864	0.71013	0.826623		0.884123		1.04143	0.956798	0.831996	0.942065			1.1101	1.19841		0.985928	0.795033				0.980079		0.993772	0.771567	1.07741	0.769205		0.91358					1.37396		1.08363				0.761957		0.921823
2005-07-08	0.879939	0.712714	0.828647		0.877451		1.05177	0.949079	0.825615	0.953399			1.11145	1.19291		0.985787	0.793198				0.985697		0.993584	0.77321	1.07727	0.769223		0.908532					1.36275		1.08436				0.761816		0.914663
2005-07-09	0.879028	0.716017	0.824946		0.869472		1.05995	0.946648	0.819945	0.959646			1.11271	1.18932		0.993382	0.791599				0.990949		0.999193	0.775592	1.07712	0.769005		0.905675					1.34825		1.08566				0.764515		0.912581
2005-07-10	0.881886	0.717461	0.822961		0.865339		1.05927	0.942122	0.820541	0.959533			1.11057	1.19058		1.00303	0.789083				0.99471		1.01303	0.774787	1.07648	0.768548		0.904515					1.3397		1.08549				0.765953		0.905074
2005-07-11	0.880374	0.713623	0.814207		0.857613		1.04863	0.937008	0.820756	0.955134			1.10342	1.18935		1.00587	0.785306				0.997936		1.0214	0.771526	1.06023	0.762375		0.902504					1.33361		1.08277				0.76837		0.890994
2005-07-12	0.880844	0.707497	0.805098		0.856822		1.04579	0.934219	0.820605	0.954247			1.09891	1.19194		1.01184	0.785101				1.00065		1.03034	0.770981	1.06646	0.755738		0.902196					1.32893		1.08548				0.766999		0.885505
2005-07-13	0.877938	0.700113	0.800192		0.858024		1.03278	0.930928	0.821899	0.954884			1.10145	1.19852		1.01495	0.780733				1.00613		1.03955	0.76959	1.07124	0.74748		0.902322					1.32284		1.08767				0.770954		0.882298
2005-07-14	0.87308	0.700719	0.789309		0.858641		1.02056	0.92843	0.823863	0.966693			1.10259	1.20679		1.01169	0.774059				1.0153		1.04409	0.77631	1.07438	0.740299		0.902279					1.31384		1.08765				0.779201		0.885803
2005-07-15	0.870258	0.701696	0.784033		0.865815		1.01171	0.929544	0.821882	0.973163			1.10133	1.2131		0.995103	0.770072				1.02194		1.04773	0.77978	1.07372	0.734154		0.902109					1.30649		1.08599				0.788106		0.892256
2005-07-16	0.874007	0.702484	0.783256		0.870612		1.0059	0.931227	0.819851	0.973459			1.10055	1.21707		0.991976	0.766785				1.01956		1.05262	0.780907	1.07373	0.729942		0.897157					1.29963		1.08614				0.792062		0.886103
2005-07-17	0.873604	0.697364	0.779485		0.870344		1.00255	0.932759	0.819951	0.971232			1.10414	1.21971		0.999259	0.764491				1.01788		1.06063	0.781089	1.06198	0.730318		0.896157					1.29745		1.08676				0.795394		0.882281
2005-07-18	0.86927	0.686362	0.777138		0.874376		1.01195	0.940347	0.81542	0.970091			1.10461	1.22708		0.994706	0.766239				1.01809		1.06867	0.779953	1.05241	0.729379		0.893523					1.29582		1.08257				0.795544		0.885212
2005-07-19	0.865666	0.698684	0.771529		0.875242		1.02727	0.943816	0.810351	0.97114			1.10721	1.22796		0.98249	0.759662				1.02241		1.06878	0.779037	1.04644	0.730291		0.886896					1.2983		1.07952				0.795907		0.882831
2005-07-20	0.861765	0.696825	0.767266		0.867475		1.04359	0.947014	0.809023	0.971078			1.10845	1.22392		0.984094	0.752311				1.02702		1.06631	0.778461	1.04961	0.733529		0.880683					1.29682		1.07979				0.797808		0.883131
2005-07-21	0.864932	0.69102	0.766595		0.859839		1.05224	0.944907	0.808277	0.970042			1.11179	1.22453		0.990362	0.74894				1.02541		1.0648	0.776796	1.0655	0.7337		0.877374					1.29003		1.08099				0.799104		0.882773
2005-07-22	0.865795	0.686798	0.770626		0.849444		1.04833	0.938648	0.797965	0.966952			1.1139	1.21895		0.991183	0.747712				1.02512		1.06647	0.777193	1.059	0.735728		0.87268					1.28273		1.08384				0.803414		0.878875
2005-07-23	0.857177	0.693012	0.770013		0.84178		1.04732	0.929744	0.791021	0.961792			1.11188	1.21418		0.988208	0.741877				1.02264		1.06553	0.774561	1.05722	0.737876		0.867391					1.27963		1.08683				0.810673		0.878126
2005-07-24	0.848719	0.702541	0.765475		0.84061		1.052	0.92522	0.780723	0.957013			1.11068	1.20884		0.992186	0.739759				1.02263		1.06173	0.773995	1.05789	0.749907		0.862962					1.27425		1.08777				0.81624		0.884221
2005-07-25	0.844851	0.704892	0.763235		0.837427		1.05434	0.929132	0.781929	0.959571			1.10755	1.19714		0.99837	0.740637				1.02554		1.05855	0.772275	1.04993	0.759109		0.854508					1.26758		1.08763				0.817225		0.885894
2005-07-26	0.842861	0.70553	0.755547		0.83733		1.03648	0.935093	0.782852	0.96597			1.1021	1.19232		0.990733	0.743817				1.02519		1.06002	0.770891	1.04988	0.767429		0.843343					1.24529		1.08767				0.820257		0.877288
2005-07-27	0.843354	0.704311	0.746837		0.84181		1.01375	0.941021	0.785689	0.969813			1.09973	1.19289		0.987854	0.746105				1.02409		1.06421	0.774614	1.05085	0.782614		0.833296					1.23905		1.0884				0.823396		0.875296
2005-07-28	0.845257	0.702426	0.743807		0.83797		1.02094	0.945856	0.784956	0.969049			1.09511	1.19393		0.987795	0.74598				1.01785		1.0653	0.777809	1.04681	0.795126		0.821546					1.23997		1.08816				0.825754		0.876724
2005-07-29	0.843417	0.682418	0.738723		0.841914		1.04108	0.950867	0.788097	0.968676			1.09263	1.19888		0.997867	0.748741				1.02307		1.06479	0.779987	1.04308	0.796255		0.811222					1.23705		1.08875				0.824461		0.873511
2005-07-30	0.838059	0.666205	0.733677		0.843069		1.05297	0.954742	0.791963	0.97099			1.08689	1.20217		0.997963	0.750989				1.02429		1.06063	0.779158	1.03566	0.796415		0.797332					1.22916		1.0901				0.820572		0.875223
2005-07-31	0.833588	0.660654	0.730229		0.842711		1.04453	0.957832	0.79777	0.980067			1.07529	1.1976		0.976584	0.746188				1.02494		1.07021	0.774054	1.0348	0.789086		0.782554					1.22339		1.09119				0.819657		0.874905
2005-08-01	0.831561	0.658395	0.728705		0.847257		1.03427	0.95891	0.807613	0.991734			1.06932	1.19837		0.982695	0.744952				1.02641		1.08053	0.769517	1.02705	0.779735		0.781359					1.21901		1.09226				0.819067		0.871927
2005-08-02	0.838391	0.656937	0.729446		0.848379		1.05168	0.962264	0.805675	1.00078			1.06699	1.19655		0.982726	0.745082				1.02712		1.09024	0.769854	1.0146	0.772713		0.770488					1.21381		1.09377				0.818191		0.868876
2005-08-03	0.844345	0.654085	0.731362		0.850791		1.06299	0.966544	0.804827	1.00469			1.06398	1.1983		0.977906	0.742083				1.0239		1.10287	0.7676	1.01179	0.772162		0.753594					1.21417		1.09817				0.823139		0.86696
2005-08-04	0.840624	0.655061	0.727943		0.853224		1.07613	0.973576	0.798503	1.01052			1.05824	1.20205		0.990867	0.740525				1.02631		1.11467	0.7686	1.01261	0.775483		0.738799					1.20391		1.10307				0.826047		0.863479
2005-08-05	0.837686	0.655192	0.724772		0.857136		1.09556	0.971386	0.791842	1.01585			1.05097	1.20475		0.99978	0.740327				1.03811		1.12044	0.767727	1.01256	0.776679		0.732613					1.19373		1.10884				0.82947		0.863521
2005-08-06	0.837591	0.656553	0.722719		0.864055		1.11995	0.969138	0.781398	1.02007			1.03954	1.20608		1.00695	0.738992				1.04552		1.13117	0.768592	1.00954	0.781379		0.733204					1.18447		1.11074				0.832873		0.858219
2005-08-07	0.829498	0.66096	0.719308		0.866817		1.14452	0.969808	0.770693	1.02926			1.0274	1.20445		1.01772	0.738455				1.05131		1.14601	0.77032	0.994069	0.785163		0.731226					1.18113		1.10941				0.837681		0.855315
2005-08-08	0.824464	0.656935	0.714731		0.869519		1.15186	0.9753	0.770357	1.0323			1.01441	1.20028		1.01379	0.733532				1.0582		1.151	0.769945	0.977055	0.786557		0.7122					1.17393		1.10987				0.841998		0.856637
2005-08-09	0.824857	0.65748	0.710101		0.874936		1.16933	0.981093	0.77095	1.03417			0.989901	1.20015		1.02813	0.736051				1.06563		1.15113	0.771918	0.96081	0.788312		0.702276					1.16757		1.10715				0.843868		0.855316
2005-08-10	0.823002	0.656086	0.704142		0.880617		1.17487	0.986899	0.772308	1.03683			0.981094	1.19811		1.02268	0.732449				1.06738		1.16302	0.777108	0.941417	0.794519		0.702379					1.16815		1.10484				0.839439		0.856817
2005-08-11	0.826538	0.653331	0.700768		0.881816		1.17108	0.993457	0.775058	1.03044			0.971018	1.20013		1.02158	0.733964				1.06743		1.182	0.779058	0.935021	0.800266		0.70393					1.17278		1.10411				0.83722		0.861861
2005-08-12	0.826255	0.652704	0.699307		0.887551		1.18739	0.998413	0.775342	1.02226			0.960738	1.19573		1.01646	0.73228				1.06789		1.19804	0.781551	0.929846	0.804319		0.699883					1.18091		1.10308				0.840752		0.859088
2005-08-13	0.827149	0.645893	0.691868		0.88426		1.18865	1.0023	0.770678	1.01914			0.940744	1.18925		1.0135	0.73117				1.0623		1.20612	0.781933	0.93961	0.806752		0.686048					1.17206		1.1016				0.841207		0.859273
2005-08-14	0.824884	0.64667	0.688955		0.879999		1.18941	1.00641	0.770315	1.01582			0.929079	1.19179		1.00821	0.732666				1.06382		1.21525	0.787826	0.94245	0.81044		0.679633					1.16696		1.1009				0.838748		0.852044
2005-08-15	0.821299	0.64837	0.68534		0.875241		1.19648	1.0093	0.770941	1.01632			0.92135	1.19231		1.0084	0.731593				1.07763		1.22512	0.796014	0.942583	0.811449		0.670754					1.15434		1.10081				0.833942		0.843962
2005-08-16	0.81488	0.647006	0.681261		0.873446		1.19665	1.01157	0.770619	1.01703			0.907127	1.18721		1.01967	0.732856				1.08864		1.22914	0.802561	0.942748	0.809667		0.671254					1.1402		1.10075				0.837124		0.845177
2005-08-17	0.807233	0.640504	0.679985		0.874752		1.19594	1.01364	0.76389	1.01672			0.894797	1.18429		1.03249	0.730403				1.09106		1.23296	0.808727	0.937998	0.807135		0.66956					1.12985		1.10181				0.842029		0.84146
2005-08-18	0.802604	0.644892	0.689561		0.87786		1.17503	1.01161	0.76062	1.01343			0.882957	1.18463		1.01884	0.730418				1.08864		1.23688	0.812676	0.936583	0.809118		0.666374					1.12136		1.1023				0.848022		0.840762
2005-08-19	0.797517	0.636501	0.693669		0.881953		1.14894	1.00798	0.756418	1.01305			0.867859	1.19008		1.02867	0.730078				1.09541		1.24364	0.813468	0.935901	0.806691		0.673901					1.11562		1.10165				0.85429		0.832694
2005-08-20	0.792879	0.629541	0.695626		0.878782		1.13143	1.00531	0.757355	1.01323			0.852308	1.18776		1.04955	0.727277				1.0982		1.25566	0.817314	0.937698	0.809094		0.679854					1.11369		1.09953				0.859008		0.832096
2005-08-21	0.790294	0.612693	0.69121		0.877897		1.12344	1.00446	0.757434	1.0138			0.842073	1.18815		1.0622	0.729284				1.1048		1.25805	0.822079	0.933998	0.812784		0.679095					1.10599		1.09917				0.863811		0.835245
2005-08-22	0.78597	0.596366	0.686562		0.884188		1.1186	1.00526	0.755616	1.01674			0.836221	1.19621		1.01546	0.730551				1.10514		1.2543	0.828114	0.933798	0.82013		0.674817					1.11153		1.10087				0.862462		0.837262
2005-08-23	0.779943	0.595889	0.679186		0.891526		1.10674	1.00829	0.754355	1.02314			0.826504	1.20554		0.964907	0.734388				1.09841		1.25541	0.830684	0.928911	0.820317		0.670823					1.11795		1.10077				0.858393		0.830514
2005-08-24	0.775707	0.601426	0.67098		0.895026		1.07508	1.01145	0.740907	1.0255			0.814203	1.20883		0.89713	0.72675				1.09517		1.26538	0.831621	0.928664	0.82338		0.66732					1.12678		1.09972				0.857666		0.828209
2005-08-25	0.769945	0.595494	0.668541		0.894249		1.05399	1.01872	0.729094	1.02568			0.79989	1.21401		0.788254	0.72343				1.09393		1.26446	0.833692	0.921693	0.822782		0.666543					1.1256		1.1001				0.853676		0.821992
2005-08-26	0.766074	0.587284	0.668924		0.88945		1.04761	1.02057	0.722888	1.01247			0.784793	1.22005		0.710535	0.720861				1.09768		1.26862	0.837192	0.914686	0.822139		0.659171					1.1168		1.10163				0.854431		0.81859
2005-08-27	0.771296	0.57275	0.666594		0.889388		1.07739	1.0228	0.722569	1.00675			0.771948	1.20924		0.717824	0.718691				1.10258		1.25933	0.841476	0.912819	0.821285		0.647752					1.10949		1.10042				0.855409		0.8167
2005-08-28	0.772525	0.566108	0.670112		0.893073		1.0997	1.0241	0.732238	1.00938			0.764392	1.20492		0.728101	0.725238				1.10969		1.24464	0.845495	0.91271	0.828181		0.647854					1.09895		1.10393				0.857671		0.81596
2005-08-29	0.768263	0.554753	0.676315		0.893597		1.09515	1.02538	0.73835	1.02076			0.751421	1.19759		0.729293	0.730855				1.10879		1.24237	0.849678	0.916708	0.832592		0.657144					1.08798		1.10555				0.868306		0.819556
2005-08-30	0.760728	0.549296	0.678329		0.89259		1.09972	1.02502	0.736582	1.02064			0.742902	1.18404		0.728678	0.728277				1.10057		1.24242	0.851048	0.916876	0.8342		0.650638					1.0724		1.10547				0.863951		0.821656
2005-08-31	0.752904	0.550746	0.676817		0.887797		1.10296	1.02395	0.751858	1.01409			0.738535	1.17048		0.738887	0.723772				1.10164		1.23567	0.847869	0.916092	0.838411		0.642969					1.05473		1.1047				0.863068		0.823432
2005-09-01	0.744899	0.551463	0.675164		0.887132		1.09384	1.02405	0.757849	1.00271			0.718999	1.15448		0.725008	0.714342				1.09466		1.23897	0.841249	0.906594	0.842703		0.641291					1.01638		1.10392				0.864825		0.829465
2005-09-02	0.740195	0.552602	0.677032		0.889486		1.07961	1.02095	0.759398	0.988992			0.70854	1.15118		0.729338	0.709305				1.09086		1.2408	0.83305	0.898459	0.84535		0.648341					0.98859		1.10342				0.869652		0.842273
2005-09-03	0.737109	0.550884	0.681735		0.894485		1.07507	1.0206	0.764814	0.998371			0.691399	1.14731		0.741289	0.705814				1.09452		1.24155	0.827434	0.888618	0.844154		0.644766					0.959559		1.10318				0.876961		0.854893
2005-09-04	0.735486	0.546314	0.684159		0.896978		1.07813	1.01874	0.764923	0.997048			0.665521	1.14308		0.736713	0.70343				1.1001		1.23781	0.826268	0.882833	0.84659		0.64797					0.945259		1.10357				0.869954		0.855757
2005-09-05	0.735521	0.538928	0.691037		0.900845		1.09962	1.02242	0.771694	0.991			0.649628	1.13251		0.744746	0.70049				1.10778		1.23638	0.82828	0.878834	0.855862		0.65443					0.943466		1.10435				0.867686		0.860835
2005-09-06	0.733879	0.535065	0.697999		0.905704		1.10185	1.02565	0.767284	0.992011			0.614991	1.12515		0.704015	0.694967				1.11154		1.23726	0.830836	0.876199	0.860948		0.666713					0.95032		1.10386				0.86655		0.860811
2005-09-07	0.729807	0.534995	0.702436		0.911539		1.09798	1.02956	0.761909	0.993038			0.593125	1.12193		0.674935	0.692032				1.11139		1.24151	0.833809	0.869791	0.864018		0.669163					0.947572		1.10753				0.870081		0.861846
2005-09-08	0.734739	0.536655	0.710998		0.919415		1.09318	1.03693	0.760611	0.995192			0.579576	1.12642		0.68721	0.691268				1.11108		1.24472	0.836104	0.872216	0.865437		0.666804					0.938278		1.11109				0.872256		0.858736
2005-09-09	0.736136	0.539675	0.720095		0.928395		1.08265	1.03994	0.759709	0.995869			0.568533	1.12472		0.704565	0.692338				1.10739		1.24097	0.838318	0.876805	0.869419		0.660083					0.941191		1.11341				0.868802		0.857598
2005-09-10	0.733288	0.543968	0.724421		0.939005		1.07778	1.04285	0.765718	0.99284			0.56835	1.12269		0.729625	0.695967				1.1043		1.23683	0.839925	0.872031	0.869306		0.664486					0.941232		1.11383				0.866278		0.85238
2005-09-11	0.731489	0.549743	0.725313		0.938871		1.0823	1.04614	0.771983	0.990803			0.556319	1.11613		0.729491	0.698394				1.10963		1.22689	0.835557	0.86556	0.869274		0.677657					0.948773		1.11347				0.861264		0.855068
2005-09-12	0.734039	0.557271	0.721042		0.941213		1.07376	1.04919	0.76932	0.990709			0.544793	1.10501		0.749713	0.699355				1.10697		1.22449	0.827202	0.855133	0.870334		0.688183					0.95834		1.1145				0.858275		0.854947
2005-09-13	0.728313	0.562114	0.718119		0.944484		1.08286	1.05236	0.765146	0.986206			0.537608	1.09483		0.752276	0.695641				1.10117		1.22694	0.820258	0.843596	0.864441		0.698775					0.958705		1.11555				0.861515		0.854657
2005-09-14	0.730739	0.572034	0.719703		0.94843		1.09248	1.05262	0.768343	0.984567			0.530821	1.09378		0.763312	0.6951				1.09543		1.22331	0.81315	0.843084	0.86334		0.70827					0.952361		1.11695				0.869376		0.857275
2005-09-15	0.7367	0.583286	0.721169		0.95153		1.12134	1.05236	0.767448	0.982401			0.520243	1.09664		0.767013	0.691054				1.09		1.20872	0.817262	0.852644	0.859704		0.716425					0.955732		1.11824				0.863379		0.859847
2005-09-16	0.743014	0.595011	0.719255		0.946897		1.14974	1.05251	0.772869	0.976773			0.53761	1.09303		0.799114	0.690595				1.09227		1.1966	0.818555	0.852547	0.858758		0.725754					0.96263		1.11889				0.859173		0.855379
2005-09-17	0.750128	0.611324	0.716197		0.954797		1.17879	1.05416	0.772093	0.971624			0.550743	1.08214		0.85009	0.688491				1.09565		1.18779	0.813083	0.854595	0.863431		0.736725					0.973718		1.11968				0.858922		0.856298
2005-09-18	0.748068	0.623202	0.714456		0.954522		1.1976	1.05525	0.77092	0.967578			0.567447	1.07494		0.901962	0.696431				1.09985		1.1786	0.809411	0.8557	0.865053		0.743515					0.976944		1.11907				0.86018		0.85875
2005-09-19	0.747801	0.631923	0.710666		0.95508		1.2188	1.05617	0.774381	0.966031			0.562291	1.07417		0.94574	0.694272				1.09363		1.17341	0.806519	0.854303	0.867536		0.756091					0.966087		1.11773				0.860748		0.86394
2005-09-20	0.745511	0.639994	0.70864		0.959576		1.21694	1.05472	0.768149	0.966651			0.562577	1.07285		0.93232	0.693781				1.09544		1.17104	0.803402	0.854513	0.871035		0.769765					0.96024		1.11688				0.858818		0.869934
2005-09-21	0.741583	0.644576	0.708641		0.964497		1.21629	1.05386	0.76996	0.965113			0.548686	1.07209		0.970927	0.697016				1.09587		1.17042	0.802982	0.855439	0.862963		0.781849					0.954209		1.11605				0.859857		0.866811
2005-09-22	0.735155	0.648422	0.706966		0.968195		1.22153	1.05527	0.769649	0.960757			0.529378	1.07916		1.00374	0.703651				1.09185		1.17229	0.804451	0.854079	0.867634		0.787335					0.949301		1.11731				0.859117		0.858798
2005-09-23	0.736167	0.650112	0.703335		0.97193		1.22579	1.05544	0.769438	0.954682			0.524039	1.07978		1.05765	0.705527				1.08976		1.17517	0.809891	0.854583	0.873454		0.788688					0.949938		1.118				0.866552		0.854457
2005-09-24	0.737886	0.656471	0.701254		0.97424		1.22538	1.05831	0.767574	0.949632			0.543379	1.0703		0.806579	0.707328				1.09071		1.17554	0.803482	0.855251	0.880331		0.793338					0.936372		1.11696				0.870224		0.855911
2005-09-25	0.736858	0.669939	0.697998		0.974027		1.22586	1.06128	0.766511	0.944771			0.549249	1.06026		0.833849	0.708987				1.08997		1.17027	0.797751	0.85547	0.882746		0.796583					0.934332		1.11462				0.874283		0.858763
2005-09-26	0.73596	0.689358	0.69901		0.969761		1.22462	1.06403	0.762829	0.946789			0.549452	1.04962		0.893364	0.715367				1.08807		1.16602	0.7976	0.855673	0.884065		0.804915					0.932322		1.11292				0.877279		0.85833
2005-09-27	0.735159	0.693912	0.697266		0.968866		1.22227	1.06679	0.763142	0.9501			0.544811	1.04385		0.965662	0.715131				1.08871		1.16885	0.798818	0.855875	0.887696		0.818648					0.932223		1.11101				0.875922		0.858149
2005-09-28	0.740924	0.695816	0.698117		0.969979		1.2205	1.06863	0.753858	0.95068			0.555178	1.02566		0.970773	0.711942				1.08987		1.16757	0.800609	0.847952	0.890011		0.827137					0.928526		1.10923				0.874992		0.856718		0.609131
2005-09-29	0.745132	0.690456	0.696928		0.969441		1.22248	1.07094	0.751557	0.955136			0.557317	1.01428		0.636082	0.710427				1.09543		1.16062	0.802643	0.835065	0.892601		0.841206					0.931037		1.10803				0.88013		0.859505		0.605914
2005-09-30	0.747167	0.694644	0.698802		0.973662		1.20911	1.07227	0.747776	0.958517			0.55736	1.01318		0.214972	0.70669				1.10156		1.16273	0.807065	0.835108	0.895414		0.853943					0.932873		1.10686				0.875086		0.863557		0.605972
2005-10-01	0.752496	0.703648	0.699451		0.980055		1.20294	1.07421	0.748281	0.961678			0.56099	1.00534			0.710411				1.10323		1.17122	0.810654	0.831311	0.897463		0.868417					0.929041		1.10507				0.869308		0.865291		0.604908
2005-10-02	0.7547	0.709882	0.705314		0.982247		1.20429	1.07569	0.744364	0.963475			0.563342	0.995147			0.711101				1.09829		1.17422	0.812158	0.826914	0.897482		0.876863					0.906605		1.10378				0.869586		0.862286		0.604701
2005-10-03	0.752562	0.709182	0.703681		0.982347		1.20904	1.07547	0.750713	0.963213			0.568744	0.986143			0.710382				1.09593		1.17563	0.814358	0.82111	0.9001		0.877129							1.10265				0.873826		0.868542		0.60488
2005-10-04	0.754341	0.711794	0.703157		0.986		1.20488	1.08089	0.756497	0.960895			0.568034	0.976017			0.708572				1.09737		1.17953	0.81346	0.812826	0.902345		0.879853							1.10129				0.883882		0.864509		0.603005
2005-10-05	0.75881	0.717754	0.70439		0.995054		1.19476	1.08676	0.759687	0.962518			0.578123	0.976468			0.705735				1.10155		1.17961	0.809999	0.812444	0.900607		0.885065							1.09978				0.885567		0.865318		0.601487
2005-10-06	0.764584	0.724718	0.706863		1.0038		1.18426	1.09831	0.762189	0.960437			0.588984	0.976139			0.703428				1.11045		1.18319	0.801889	0.811115	0.894578		0.889751							1.09889				0.885987		0.868672		0.602939
2005-10-07	0.766649	0.725458	0.703113		1.01376		1.177	1.10859	0.759286	0.958769			0.563754	0.970493			0.698017				1.11508		1.19377	0.79985	0.809598	0.895582		0.894362							1.095				0.890876		0.868149		0.604319
2005-10-08	0.769431	0.728425	0.695163		1.02373		1.16994	1.11162	0.75669	0.959681			0.548185	0.965581			0.695763				1.12339		1.197	0.80075	0.816425	0.892459		0.898028							1.09108				0.896384		0.876002		0.606722
2005-10-09	0.768886	0.74289	0.688067		1.02719		1.17629	1.11347	0.761089	0.956305			0.572715	0.961886			0.696273				1.13035		1.20267	0.808568	0.813713	0.891437		0.899289							1.0886				0.894774		0.879303		0.60857
2005-10-10	0.772704	0.744059	0.683313		1.0258		1.18705	1.11501	0.762562	0.949958			0.586098	0.949053			0.694811				1.13083		1.20949	0.816834	0.810369	0.891791		0.898192							1.0852				0.894882		0.876475		0.609667
2005-10-11	0.7809	0.744966	0.677613		1.02223		1.18706	1.11633	0.765482	0.948261			0.597552	0.931432			0.693735				1.12693		1.21591	0.81684	0.816431	0.892808		0.903842							1.08301				0.88957		0.870973		0.611238
2005-10-12	0.781991	0.745073	0.682278		1.01651		1.19527	1.11227	0.767022	0.948206			0.588726	0.916279			0.69722				1.11674		1.2279	0.813504	0.8248	0.894097		0.910971							1.08083				0.890319		0.870176		0.612193
2005-10-13	0.782144	0.744918	0.680864		1.02115		1.20296	1.10975	0.765647	0.954431			0.598344	0.895706			0.700621				1.10567		1.24535	0.814837	0.827568	0.893985		0.926379							1.07571				0.886858		0.870417		0.615742
2005-10-14	0.781463	0.754461	0.682116		1.02362		1.21156	1.11215	0.768101	0.955547			0.613572	0.884643			0.703586				1.10212		1.25011	0.81636	0.82883	0.894085		0.931167							1.07147				0.881669		0.873307		0.614258
2005-10-15	0.783563	0.7653	0.684411		1.02745		1.21727	1.11447	0.77059	0.955888			0.630079	0.888404			0.706609				1.103		1.25427	0.815662	0.837123	0.894482		0.934687							1.0691				0.878954		0.87325		0.611826
2005-10-16	0.792253	0.772609	0.688508		1.03554		1.21937	1.11641	0.772171	0.957872			0.640153	0.893866			0.705231				1.10725		1.25399	0.815682	0.832928	0.892958		0.944584							1.06744				0.876147		0.875833		0.610116
2005-10-17	0.802609	0.775093	0.692574		1.03931		1.22833	1.12034	0.77272	0.957808			0.656792	0.894982			0.698931				1.10954		1.25	0.815699	0.825866	0.89607		0.948152							1.06428				0.87617		0.875115		0.607629
2005-10-18	0.810965	0.780864	0.699145		1.04209		1.23816	1.12398	0.7834	0.951995			0.65857	0.887783			0.69842				1.11074		1.24425	0.815671	0.831114	0.896859		0.954786							1.06101				0.878104		0.879542		0.603868
2005-10-19	0.822541	0.787596	0.7029		1.04169		1.23809	1.12856	0.797852	0.94851			0.63908	0.88285			0.701167				1.11032		1.23723	0.827962	0.824747	0.8958		0.955628							1.05762				0.876758		0.874386		0.600404
2005-10-20	0.837983	0.793357	0.707898		1.04941		1.23797	1.13298	0.809185	0.945493			0.621596	0.872441			0.702115				1.11158		1.23515	0.832851	0.821677	0.896838		0.950236							1.05368				0.873153		0.867609		0.59531
2005-10-21	0.844565	0.794551	0.706976		1.04988		1.24284	1.13616	0.81046	0.94618			0.608836	0.862627			0.707188				1.11304		1.23927	0.83558	0.828831	0.901548		0.945945							1.05023				0.87627		0.866897		0.589662
2005-10-22	0.844288	0.796945	0.709011		1.05181		1.24096	1.13951	0.804703	0.952259			0.609149	0.855461			0.7123				1.10474		1.24479	0.832875	0.828909	0.907028		0.942953							1.04712				0.877721		0.858844		0.585293
2005-10-23	0.842997	0.803527	0.714168		1.05165		1.24093	1.14179	0.805974	0.954995			0.599004	0.854793			0.71087				1.0959		1.24574	0.837723	0.831059	0.90545		0.942098							1.04368				0.875427		0.857193		0.583944
2005-10-24	0.841682	0.809966	0.71171		1.05405		1.23561	1.14114	0.807243	0.957822			0.589358	0.854825			0.715438				1.09155		1.2446	0.838696	0.828224	0.907832		0.943636							1.03912				0.874305		0.860466		0.58414
2005-10-25	0.84164	0.813308	0.71354		1.05587		1.23548	1.14183	0.809263	0.958328			0.602827	0.852352			0.724325				1.10106		1.24092	0.828183	0.825171	0.910606		0.941516							1.03638				0.864662		0.869587		0.587453
2005-10-26	0.848622	0.813323	0.715945		1.05763		1.22054	1.14065	0.811463	0.95624			0.609945	0.844764			0.727699				1.09746		1.23707	0.831315	0.828865	0.912586		0.940224							1.03479				0.8563		0.877176		0.587591
2005-10-27	0.851369	0.813245	0.718451		1.0637		1.2097	1.13938	0.80976	0.956113			0.614556	0.827987			0.727613				1.09369		1.23933	0.831236	0.822275	0.914314		0.938567							1.03175				0.850684		0.88282		0.589244
2005-10-28	0.849914	0.813134	0.724584		1.07599		1.20959	1.13927	0.809649	0.955729			0.614005	0.815393			0.72742				1.09143		1.23138	0.831126	0.81634	0.919934		0.938558							1.02919				0.847172		0.888147		0.591226
2005-10-29	0.849096	0.807235	0.72651		1.08984		1.20856	1.14139	0.809556	0.959003			0.61473	0.80363			0.724424				1.09157		1.21767	0.831033	0.821325	0.9341		0.938936							1.02611				0.848544		0.885502		0.592631
2005-10-30	0.850177	0.810943	0.72923		1.10149		1.22075	1.14545	0.808476	0.963937			0.610195	0.785567			0.724808				1.09803		1.20267	0.825216	0.810236	0.933826		0.938433							1.02307				0.851824		0.89367		0.59631
2005-10-31	0.854081	0.818224	0.726555		1.11048		1.22151	1.15164	0.808459	0.960596			0.611607	0.777999			0.725086				1.09773		1.189	0.831093	0.810218	0.931416		0.935538							1.02018				0.854272		0.894728		0.598688
2005-11-01	0.86148	0.829274	0.734217		1.11248		1.21915	1.15765	0.808418	0.95722			0.612683	0.774869			0.726835				1.08936		1.18492	0.837805	0.810178	0.925431		0.931622							1.01403				0.854285		0.888479		0.598162
2005-11-02	0.870296	0.830758	0.744624		1.11226		1.21316	1.16283	0.808442	0.950178			0.61087	0.762608			0.731045				1.09553		1.18978	0.85429	0.810201	0.927935		0.927109							1.0085				0.843545		0.892093		0.592218
2005-11-03	0.878869	0.826142	0.747255		1.11296		1.20351	1.16942	0.808282	0.945368			0.615697	0.755735			0.729351				1.11116		1.19437	0.875477	0.810041	0.927396		0.922453							1.00477				0.842969		0.900816		0.573698
2005-11-04	0.883296	0.818956	0.748315		1.11196		1.19583	1.17563	0.808218	0.949844			0.617153	0.756454			0.725777				1.1232		1.20245	0.896294	0.809978	0.93017		0.919396							1.00422				0.840317		0.91246		0.558866
2005-11-05	0.88486	0.819548	0.751011		1.1158		1.18551	1.18242	0.808131	0.94578			0.616138	0.759932			0.725841				1.13183		1.21913	0.909793	0.809891	0.933588		0.917405							1.00214				0.838877		0.911818		0.552093
2005-11-06	0.883534	0.822094	0.758846		1.12287		1.17926	1.19124	0.808101	0.945995			0.611492	0.760383			0.725259				1.13384		1.23472	0.927665	0.80986	0.940339		0.918193							0.99943				0.836257		0.910458		0.552833
2005-11-07	0.883209	0.820148	0.761956		1.12991		1.17559	1.19644	0.80807	0.940295			0.610966	0.756911			0.721316				1.12999		1.2492	0.922038	0.80983	0.948125		0.917733							0.994334				0.836226		0.908751		0.547286
2005-11-08	0.882197	0.829186	0.766264		1.13498		1.17143	1.19836	0.808003	0.944137			0.612986	0.754551			0.721615				1.12691		1.24838	0.922515	0.809763	0.948058		0.913256							0.987104				0.836484		0.912879		0.545564
2005-11-09	0.880596	0.835153	0.772056		1.13492		1.16496	1.20288	0.807947	0.950786			0.616514	0.748212			0.724731				1.12431		1.23543	0.919384	0.809706	0.94175		0.919312							0.980604				0.834685		0.914696		0.545014
2005-11-10	0.880801	0.838645	0.775724		1.13308		1.16277	1.20619	0.807938	0.95376			0.619264	0.739383			0.734116				1.12153		1.22138	0.917418	0.809698	0.945037		0.923911							0.975854				0.827765		0.917729		0.545871
2005-11-11	0.88108	0.853215	0.774428		1.13641		1.16341	1.21045	0.808018	0.96015			0.623752	0.73217			0.740159				1.13231		1.209	0.916375	0.809642	0.954064		0.925447							0.973748				0.82631		0.923		0.555434
2005-11-12	0.885702	0.868927	0.775845		1.1428		1.16338	1.21528	0.809069	0.962539			0.628714	0.717939			0.742132				1.14178		1.19907	0.917253	0.809619	0.963668		0.920826							0.965807				0.820167		0.924638		0.561862
2005-11-13	0.890056	0.875208	0.782784		1.1466		1.16155	1.21971	0.807906	0.961873			0.633321	0.700921			0.746253				1.13895		1.19095	0.904598	0.809549	0.966142		0.917711							0.960957				0.811649		0.921764		0.565489
2005-11-14	0.891272	0.873724	0.788523		1.14473		1.16125	1.22146	0.811023	0.963175			0.639018	0.692272			0.749472				1.12957		1.18471	0.898907	0.80936	0.971268		0.917033							0.958597				0.805655		0.923731		0.567591
2005-11-15	0.897551	0.871307	0.792035		1.14733		1.16417	1.22281	0.814587	0.971287			0.642818	0.685367			0.752403				1.13002		1.18613	0.89745	0.809238	0.963851		0.913678							0.954421				0.805608		0.933271		0.566766
2005-11-16	0.903442	0.875672	0.794721		1.15423		1.16021	1.2242	0.81036	0.976283			0.647779	0.677705			0.752757				1.13324		1.18513	0.923173	0.808979	0.956097		0.912502							0.948213				0.803135		0.941149		0.55945
2005-11-17	0.908554	0.882316	0.802371		1.15343		1.16134	1.2206	0.810756	0.976315			0.648456	0.668251			0.753692				1.13509		1.17748	0.949381	0.808719	0.955543		0.909813							0.945652				0.8035		0.937868		0.547808
2005-11-18	0.91446	0.87198	0.812507		1.14965		1.16051	1.21571	0.811575	0.974311			0.648412	0.665749			0.754194				1.13283		1.17397	0.954788	0.808424	0.956837		0.906342							0.944499				0.800502		0.94029		0.541917
2005-11-19	0.917209	0.873385	0.811716		1.15318		1.15422	1.21209	0.814691	0.970265			0.647115	0.665404			0.752575				1.12908		1.17547	0.973916	0.791081	0.954804		0.901376							0.940623				0.796806		0.941815		0.536866
2005-11-20	0.926326	0.874357	0.811006		1.15598		1.14839	1.21185	0.811789	0.9701			0.646469	0.662733			0.756752				1.12778		1.1833	1.01614	0.77602	0.966246		0.894768							0.936387				0.797683		0.941552		0.552298
2005-11-21	0.940876	0.872248	0.81122		1.15955		1.13858	1.21968	0.814141	0.972408			0.645764	0.667806			0.759129				1.12745		1.18332	1.01845	0.779607	0.9751		0.890226							0.930356				0.797382		0.940078		0.57285
2005-11-22	0.956065	0.86262	0.808573		1.16631		1.13421	1.22725	0.811668	0.976107			0.646296	0.670698			0.758232				1.13487		1.1799	1.0166	0.774344	0.974646		0.886309							0.920852				0.795221		0.94354		0.576745
2005-11-23	0.96467	0.846323	0.811325		1.1681		1.13362	1.23187	0.815853	0.979484			0.648179	0.677737			0.756322				1.13085		1.1832	1.0093	0.767004	0.962323		0.883998							0.914558				0.79527		0.94605		0.575605
2005-11-24	0.966391	0.832296	0.817765		1.17008		1.13745	1.22677	0.817489	0.974504			0.64852	0.692851			0.754992				1.1319		1.18698	1.01652	0.766842	0.960256		0.884574							0.909205				0.799758		0.942527		0.596629
2005-11-25	0.970245	0.832783	0.825205		1.17059		1.14139	1.22074	0.820533	0.970296			0.651969	0.702668			0.754374				1.14231		1.1866	1.02416	0.766705	0.952423		0.884557							0.904959				0.801177		0.943291		0.613597
2005-11-26	0.975652	0.831677	0.828333		1.16654		1.145	1.21209	0.822632	0.976829			0.654655	0.708663			0.754681				1.15124		1.18105	1.01578	0.758588	0.942639		0.884763							0.898145				0.801637		0.941713		0.624928
2005-11-27	0.982106	0.83447	0.826693		1.1673		1.14393	1.20246	0.822936	0.980351			0.663717	0.709652			0.757385				1.15791		1.17633	1.00806	0.758465	0.936506		0.886592							0.893281				0.797542		0.93683		0.633661
2005-11-28	0.984035	0.837456	0.825593		1.16613		1.1432	1.19516	0.824263	0.982077			0.674146	0.709665			0.758752				1.15105		1.17264	1.00132	0.755421	0.941463		0.885857							0.88606				0.796693		0.936094		0.647256
2005-11-29	0.989115	0.846675	0.824386		1.16485		1.13953	1.19369	0.821892	0.976784			0.675836	0.707163			0.760592				1.14097		1.17558	1.00634	0.761555	0.941011		0.886427							0.880892				0.797035		0.933907		0.657474
2005-11-30	0.988841	0.861985	0.827295		1.16473		1.13769	1.19288	0.812764	0.97039			0.678977	0.708111			0.763844				1.13235		1.17925	1.03254	0.759911	0.936574		0.888873							0.873584				0.793716		0.938308		0.670179
2005-12-01	0.989511	0.879125	0.833136		1.162		1.13531	1.18896	0.810399	0.958357			0.681854	0.703229			0.763568				1.13211		1.17195	1.0524	0.76982	0.946518		0.886649							0.870329				0.7887		0.94439		0.68412
2005-12-02	0.990049	0.882711	0.831067		1.1605		1.13523	1.18245	0.811513	0.953846			0.681842	0.698692			0.767561				1.13335		1.17252	1.08071	0.775981	0.950399		0.885186							0.867557				0.783857		0.945848		0.697284
2005-12-03	0.987699	0.887134	0.830963		1.15627		1.13358	1.17517	0.808853	0.956712			0.6801	0.691223			0.771353				1.1304		1.16681	1.10199	0.771684	0.949865		0.885767							0.860863				0.776647		0.945554		0.718035
2005-12-04	0.997053	0.890478	0.833801		1.1539		1.13613	1.1671	0.813355	0.964354			0.680802	0.68342			0.775328				1.12481		1.16258	1.12389	0.757254	0.950093		0.887419							0.856918				0.76941		0.950382		0.720083
2005-12-05	0.999717	0.8953	0.838331		1.15147		1.13127	1.16849	0.816967	0.96774			0.683737	0.674544			0.776367				1.11274		1.15297	1.13125	0.740681	0.952007		0.888075							0.849595				0.7623		0.954691		0.744465
2005-12-06	0.999851	0.900096	0.842569		1.14939		1.12802	1.16976	0.825305	0.96371			0.684629	0.66956			0.778717				1.10767		1.13689	1.13868	0.73532	0.951686		0.887613							0.841895				0.755058		0.953096		0.756035
2005-12-07	1.00777	0.901278	0.841007		1.15099		1.12399	1.16799	0.824901	0.97211			0.684046	0.669931			0.787269				1.10453		1.13049	1.13096	0.734165	0.955406		0.886532							0.840551				0.749205		0.956831		0.754226	0.750519
2005-12-08	1.01181	0.902504	0.848686		1.15624		1.11891	1.15974	0.825795	0.98338			0.685162	0.67274			0.78793				1.10625		1.13767	1.1286	0.744261	0.95715		0.889123							0.836319				0.744657		0.961996		0.753492	0.750123
2005-12-09	1.01223	0.907933	0.854446		1.15923		1.10629	1.15201	0.826501	0.985213			0.688637	0.676007			0.792224				1.09946		1.15641	1.13528	0.762287	0.966847		0.892983							0.835771				0.740218		0.968871		0.759882	0.722996
2005-12-10	1.01211	0.9249	0.857215		1.15938		1.09847	1.14768	0.827195	0.986298			0.693587	0.679175			0.796897				1.09369		1.15548	1.12784	0.789567	0.970064		0.896285							0.83566				0.744086		0.971951		0.764698	0.704909
2005-12-11	1.01151	0.948616	0.860978		1.16191		1.09396	1.14193	0.826871	0.996521			0.699959	0.675352			0.800328				1.08723		1.14667	1.13447	0.800266	0.971836		0.89858							0.833552				0.744591		0.980229		0.767498	0.696111
2005-12-12	1.01118	0.963133	0.864044		1.16212		1.09156	1.13579	0.828241	1.00557			0.712067	0.671601			0.808712				1.07863		1.14061	1.13353	0.807263	0.97398		0.900926							0.831917				0.74179		0.985642		0.772911	0.688635
2005-12-13	1.00781	0.973783	0.86736		1.16904		1.08744	1.13223	0.829984	1.01321			0.715291	0.671505			0.816967				1.0708		1.14009	1.11841	0.785852	0.978971		0.902741							0.830115				0.743656		0.990446		0.776173	0.681236
2005-12-14	1.00791	0.986903	0.868188		1.17736		1.0819	1.13103	0.828675	1.01257			0.714297	0.671352			0.815609				1.06066		1.13875	1.09498	0.783747	0.98053		0.900894							0.822352				0.747462		0.993103		0.777075	0.675656
2005-12-15	1.00694	0.988198	0.874511		1.18669		1.07567	1.13187	0.823198	1.01011			0.713998	0.669456			0.817878				1.04621		1.13742	1.07535	0.780317	0.978601		0.902683							0.815591				0.75284		0.995663		0.784532	0.673308
2005-12-16	1.0099	1.00285	0.877307		1.19351		1.07686	1.1353	0.820055	1.00683			0.71822	0.66819			0.821748				1.03599		1.14208	1.06577	0.780628	0.986824		0.902142							0.812912				0.754023		1.0022		0.796808	0.669052
2005-12-17	1.01939	1.01763	0.873144		1.19841		1.07976	1.12826	0.82265	1.00664			0.723194	0.668087			0.83459				1.03017		1.14692	1.05729	0.794941	0.98704		0.90193							0.807036				0.756387		1.01252		0.811196	0.666532
2005-12-18	1.02311	1.01178	0.869711		1.19925		1.08243	1.12185	0.822511	1.00597			0.725082	0.661795			0.839995				1.02379		1.15912	1.05553	0.792305	0.985052		0.896519							0.79957				0.751523		1.01948		0.823873	0.66477
2005-12-19	1.02703	1.01364	0.874875		1.20429		1.08914	1.11917	0.824915	1.00732			0.729818	0.654567			0.841932				1.01815		1.16451	1.04524	0.793342	0.995167		0.892635							0.798079				0.741463		1.02662		0.839547	0.662921
2005-12-20	1.02975	1.02661	0.883387		1.21023		1.08581	1.11797	0.827048	1.00858			0.734974	0.65312			0.845572				1.01395		1.15489	1.03486	0.783232	0.999004		0.892851							0.795661				0.731797		1.02468		0.850553	0.65677
2005-12-21	1.03661	1.03695	0.88918		1.22482		1.07829	1.11886	0.835277	1.0098			0.740876	0.649028			0.850848				1.01144		1.15358	1.05027	0.798007	0.9992		0.894181							0.792592				0.725003		1.02885		0.861254	0.649089
2005-12-22	1.04022	1.05169	0.896307		1.22465		1.06802	1.11948	0.839039	1.01196			0.745195	0.644834			0.857991				1.01267		1.14879	1.05997	0.796828	1.00045		0.890124							0.78619				0.725479		1.02937		0.871988	0.648966
2005-12-23	1.04781	1.0701	0.906749		1.22325		1.06141	1.12205	0.839653	1.0119			0.74869	0.637816			0.857942				1.01368		1.13585	1.05931	0.800585	1.0069		0.885136							0.783934				0.728192		1.03069		0.88038	0.647443
2005-12-24	1.05639	1.06844	0.908169		1.22441		1.05984	1.12272	0.845686	1.01213			0.753718	0.630701			0.86694				1.01552		1.12134	1.05545	0.806587	1.01596		0.880964							0.780378				0.726005		1.03553		0.886278	0.64121
2005-12-25	1.06169	1.07747	0.910794		1.2257		1.05621	1.11084	0.852265	1.0175			0.755377	0.631587			0.862135				1.01526		1.12833	1.04998	0.829282	1.02129		0.883934							0.777368				0.727165		1.04664		0.891992	0.638426
2005-12-26	1.06767	1.08482	0.913947		1.22888		1.04891	1.10196	0.858686	1.02288			0.758364	0.6264			0.867462				1.01354		1.13642	1.05111	0.840332	1.03163		0.885484							0.775178				0.723383		1.05491		0.893742	0.638911
2005-12-27	1.06464	1.09153	0.915721		1.23238		1.03968	1.0938	0.864766	1.02897			0.761234	0.628788			0.875431				1.00366		1.145	1.05052	0.853372	1.03584		0.886704							0.771356				0.720872		1.06331		0.894106	0.646748
2005-12-28	1.06687	1.09399	0.90794		1.23864		1.03147	1.08429	0.864504	1.02779			0.760359	0.623671			0.876585				0.989329		1.14961	1.05134	0.852141	1.03177		0.880819							0.763065				0.715501		1.06901		0.899386	0.632748
2005-12-29	1.07184	1.09973	0.904629		1.24183		1.03244	1.07506	0.858244	1.0248			0.761156	0.621619			0.876364				0.981811		1.1492	1.05148	0.855212	1.02994		0.876174							0.755904				0.712471		1.06894		0.906529	0.619532
2005-12-30	1.07075	1.11244	0.90843		1.24559		1.03342	1.0682	0.858906	1.02077			0.765263	0.621558			0.877848				0.976639		1.15344	1.06543	0.863216	1.02513		0.873336							0.749693				0.716459		1.07163		0.921053	0.618165
2005-12-31	1.07734	1.11994	0.913022		1.25546		1.03637	1.06202	0.849309	1.01954			0.768644	0.621853			0.880387				0.967789		1.15997	1.07722	0.862979	1.01803		0.874715							0.747179				0.713082		1.07465		0.930569	0.613852
2006-01-01	1.0832	1.12591	0.912123		1.25773		1.03952	1.05369	0.848836	1.01619			0.773554	0.618247			0.886132				0.962692		1.16494	1.08807	0.863046	1.01596		0.871686							0.746074				0.708803		1.08059		0.938826	0.613741
2006-01-02	1.08794	1.14272	0.913774		1.25809		1.04511	1.04544	0.851909	1.01736			0.778463	0.612551			0.88768				0.95763		1.17139	1.09193	0.855711	1.01713		0.867991							0.745031				0.703137		1.0786		0.946763	0.613656
2006-01-03	1.09026	1.15727	0.911069		1.25683		1.05671	1.03988	0.844669	1.00597			0.781813	0.607102			0.885726				0.953878		1.17974	1.10491	0.857669	1.02023		0.868372							0.743336				0.694736		1.06924		0.95618	0.619017
2006-01-04	1.09347	1.15461	0.908655		1.25927		1.06827	1.03607	0.844409	1.0023			0.784072	0.603496			0.885785				0.949886		1.18868	1.11007	0.86374	1.03106		0.867169							0.743203				0.695247		1.07233		0.965661	0.626968
2006-01-05	1.10085	1.16446	0.904979		1.26012		1.07252	1.0256	0.843532	0.997512			0.785854	0.600393			0.889767				0.941918		1.20798	1.11769	0.86818	1.031		0.86584							0.743064				0.693139		1.06869		0.977431	0.628965
2006-01-06	1.10873	1.16956	0.89952		1.25969		1.07211	1.0127	0.848387	0.988415			0.790386	0.596007			0.895526				0.936337		1.21665	1.1207	0.869473	1.02218		0.868806							0.744015				0.691805		1.06875		0.98981	0.638745
2006-01-07	1.11349	1.17725	0.896857		1.25736		1.07005	0.999314	0.851022	0.983715			0.793998	0.59109			0.893463				0.936136		1.21927	1.12655	0.872721	1.02838		0.871933							0.740767				0.688079		1.07217		1.00259	0.647758
2006-01-08	1.11307	1.18031	0.892321		1.24998		1.07533	0.987905	0.848569	0.98522			0.798261	0.58974			0.896992				0.935625		1.21457	1.13096	0.868506	1.02272		0.873281							0.732461				0.68956		1.0784		1.01202	0.648513
2006-01-09	1.11332	1.18342	0.895786		1.24685		1.08422	0.975035	0.847693	0.987321			0.802976	0.587925			0.901638				0.939329		1.21139	1.13028	0.855977	1.02486		0.871353							0.729709				0.690519		1.08778		1.02118	0.64719
2006-01-10	1.11815	1.18404	0.900967		1.24129		1.08844	0.968964	0.841153	0.994866			0.803559	0.583471			0.90135				0.939084		1.21663	1.12583	0.862262	1.0252		0.872008							0.723679				0.692279		1.10283		1.03156	0.652987
2006-01-11	1.1206	1.17899	0.909288		1.23713		1.08624	0.963086	0.836486	0.999479			0.805067	0.585545			0.901086				0.932332		1.22757	1.13084	0.86876	1.0328		0.862008							0.721044				0.696431		1.1099		1.03907	0.655302
2006-01-12	1.12336	1.18818	0.919356		1.23141		1.08315	0.960145	0.83953	0.998061			0.806605	0.586422			0.900793				0.927891		1.22966	1.12967	0.878602	1.03629		0.85305							0.721165				0.697647		1.11916		1.042	0.658804
2006-01-13	1.125	1.20476	0.927663		1.23689		1.07434	0.953335	0.841865	1.00252			0.809962	0.58018			0.903703				0.925111		1.23548	1.12928	0.8876	1.03935		0.843973							0.715974				0.694858		1.1272		1.04517	0.657952
2006-01-14	1.1234	1.20245	0.931558		1.23965		1.07522	0.951106	0.839049	1.00253			0.818485	0.573744			0.906551				0.923792		1.24013	1.13155	0.882398	1.0399		0.835953							0.70909				0.689517		1.13115		1.04958	0.659011
2006-01-15	1.11891	1.19476	0.933926		1.24456		1.07524	0.947744	0.837991	1.00659			0.823408	0.561744			0.910387				0.92784		1.24819	1.13728	0.861681	1.04689		0.832215							0.701858				0.694542		1.13974		1.05384	0.662034
2006-01-16	1.11594	1.19403	0.9372		1.24727		1.07235	0.935804	0.827258	1.01657			0.817763	0.561023			0.906978				0.928896		1.24484	1.14082	0.861417	1.04031		0.829634							0.693236				0.699086		1.14569		1.05994	0.662886
2006-01-17	1.10859	1.2002	0.941619		1.23808		1.06865	0.921713	0.829158	1.02505			0.814853	0.561042			0.906753				0.925717		1.24626	1.14405	0.854094	1.03763		0.818479							0.685876				0.70056		1.14973		1.06488	0.663575
2006-01-18	1.11683	1.19609	0.944968		1.23379		1.05885	0.906144	0.830543	1.02837			0.812781	0.559614			0.900161				0.924591		1.2456	1.14947	0.85356	1.03656		0.816115							0.680195				0.699326		1.14964		1.07459	0.661708
2006-01-19	1.12369	1.18676	0.946422		1.22967		1.04743	0.891804	0.826156	1.03018			0.81204	0.560662			0.901714				0.923106		1.24576	1.15826	0.848281	1.03541		0.808458							0.675377				0.697401		1.1545		1.08232	0.658482
2006-01-20	1.12728	1.19145	0.954906		1.22322		1.04703	0.881534	0.833505	1.03358			0.815008	0.560346			0.907519				0.918946		1.25012	1.16284	0.840224	1.03435		0.797957							0.670537				0.696845		1.15825		1.0937	0.655013
2006-01-21	1.13257	1.20855	0.959363		1.21257		1.04372	0.873049	0.830785	1.03644			0.813001	0.557034			0.907515				0.9173		1.24999	1.16372	0.840494	1.03762		0.78831							0.666177				0.694552		1.16332		1.10439	0.649767
2006-01-22	1.1391	1.22066	0.965267		1.20288		1.04438	0.860381	0.831817	1.04264			0.813354	0.556062			0.903261				0.919741		1.24522	1.16343	0.84791	1.03664		0.78381							0.660582				0.692785		1.16914		1.10748	0.648795
2006-01-23	1.14275	1.22778	0.969881		1.19307		1.04526	0.846618	0.833786	1.04915			0.818023	0.554568			0.903888				0.917942		1.24092	1.16789	0.856015	1.02421		0.783322							0.657461				0.68827		1.16605		1.11468	0.646173
2006-01-24	1.14191	1.23925	0.976347		1.18329		1.04162	0.833689	0.834845	1.05646			0.817461	0.553988			0.907318				0.912728		1.24003	1.16546	0.86127	1.01884		0.779274							0.654614				0.686106		1.16274		1.11941	0.644635
2006-01-25	1.14374	1.24811	0.983399		1.1707		1.03734	0.824572	0.832648	1.06451			0.823204	0.557151			0.909523				0.91042		1.2442	1.16253	0.870095	1.0264		0.774792							0.651803				0.68522		1.15711		1.12583	0.646665
2006-01-26	1.1443	1.25749	0.99165		1.1656		1.03731	0.813679	0.836839	1.06196			0.822282	0.558953			0.908377				0.906575		1.25023	1.16281	0.880356	1.03255		0.767184							0.65091				0.682041		1.15739		1.1281	0.648006
2006-01-27	1.15007	1.27214	1.00427		1.16298		1.03557	0.801774	0.832021	1.05403			0.8268	0.55778			0.91008				0.899		1.24452	1.1581	0.885432	1.03934		0.758391							0.657374				0.68126		1.15082		1.13292	0.651073
2006-01-28	1.15635	1.28251	1.00997		1.16877		1.03116	0.792568	0.83845	1.04919			0.831164	0.559756			0.91585				0.888139		1.23933	1.15124	0.890563	1.03554		0.74494							0.65053				0.679781		1.15166		1.14412	0.654021
2006-01-29	1.15948	1.30344	1.01923		1.16772		1.03023	0.786263	0.837884	1.04116			0.834211	0.563345			0.922307				0.876255		1.23994	1.14884	0.891558	1.03818		0.735218							0.647487				0.680169		1.15372		1.15333	0.655015
2006-01-30	1.15606	1.32016	1.01859		1.16936		1.0315	0.777865	0.840727	1.0337			0.834564	0.559238			0.929098				0.866316		1.22378	1.14581	0.891561	1.03887		0.729245							0.644252				0.684171		1.14921		1.15979	0.655018
2006-01-31	1.15659	1.32827	1.01768		1.17242		1.02996	0.765945	0.841184	1.02739			0.835075	0.558923			0.93025				0.862502		1.19967	1.14243	0.893267	1.03727		0.721137							0.641467				0.68846		1.15269		1.16302	0.644775
2006-02-01	1.16029	1.34545	1.02506		1.17203		1.0236	0.765119	0.84459	1.02244			0.836086	0.558874			0.935269				0.862263		1.18814	1.13791	0.889203	1.03567		0.717853							0.638995				0.684135		1.15397		1.17128	0.638101
2006-02-02	1.16945	1.37883	1.02956		1.17166		1.01866	0.771792	0.850489	1.02356			0.843698	0.554457			0.941254				0.865191		1.18472	1.13564	0.888833	1.03869		0.718934							0.634935				0.67854		1.15013		1.1812	0.638676
2006-02-03	1.17404	1.39706	1.02776		1.17131		1.01924	0.77585	0.854584	1.02427			0.850748	0.552383			0.946932				0.860874		1.18049	1.13469	0.888481	1.03439		0.71849							0.635439				0.674692		1.15572		1.19214	0.637916
2006-02-04	1.17243	1.39594	1.02687		1.16734		1.02398	0.786018	0.855658	1.02407			0.855939	0.546317			0.953497				0.853924		1.17547	1.13608	0.888144	1.03431		0.721075							0.632794				0.676326		1.15565		1.20571	0.63693
2006-02-05	1.17256	1.39228	1.02881		1.1615		1.03469	0.790587	0.856537	1.02816			0.855004	0.538413			0.9592				0.842352		1.17598	1.13963	0.882361	1.03256		0.723913							0.626895				0.677753		1.15514		1.21798	0.637025
2006-02-06	1.16667	1.39469	1.03659		1.15508		1.04685	0.790363	0.865707	1.03237			0.857229	0.533851			0.965736				0.834377		1.17376	1.13626	0.876953	1.04132		0.728062							0.62573				0.6736		1.15456		1.23411	0.632457
2006-02-07	1.16369	1.39978	1.04803		1.1496		1.05527	0.79359	0.876164	1.03424			0.859049	0.54069			0.96785				0.821642		1.17759	1.13093	0.865667	1.04289		0.728957							0.623775				0.669707		1.15672		1.24147	0.628938
2006-02-08	1.16742	1.40324	1.04857		1.14932		1.05193	0.79905	0.882033	1.04169			0.865801	0.540632			0.971075				0.806187		1.18106	1.13389	0.865389	1.04315		0.728938							0.622658				0.668735		1.15861		1.24934	0.625352
2006-02-09	1.16422	1.42439	1.05034		1.14909		1.04255	0.798669	0.8915	1.04828			0.876736	0.542221			0.974012				0.794453		1.18485	1.1368	0.86994	1.03663		0.729012							0.642788				0.666056		1.16867		1.25677	0.61398
2006-02-10	1.15697	1.44298	1.05473		1.14883		1.03797	0.79745	0.898242	1.04715			0.881118	0.551612			0.975846				0.785839		1.18182	1.13802	0.865756	1.03636		0.729919							0.637298				0.66855		1.1818		1.26467	0.604066
2006-02-11	1.15577	1.45876	1.05683		1.15338		1.03066	0.802044	0.907675	1.04567			0.889712	0.556295			0.979166				0.782273		1.17957	1.13878	0.865525	1.03613		0.730222							0.630748				0.672578		1.18974		1.27281	0.590506
2006-02-12	1.16188	1.48933	1.06222		1.15439		1.02579	0.807182	0.920016	1.03619			0.896835	0.570991			0.983029				0.780808		1.16729	1.14104	0.866418	1.03726		0.730374							0.627463				0.675191		1.19668		1.27393	0.591949
2006-02-13	1.16948	1.49769	1.05697		1.15335		1.01944	0.810758	0.932913	1.03016			0.905832	0.582923			0.984963				0.775092		1.15938	1.14028	0.868056	1.03842		0.734134							0.625941				0.676553		1.2021		1.29139	0.590439
2006-02-14	1.17752	1.49997	1.05449		1.14691		1.01165	0.813473	0.93615	1.02585			0.919199	0.594476			0.985636				0.774537		1.14992	1.14219	0.867535	1.04219		0.734887							0.625724				0.677527		1.2113		1.30471	0.59162
2006-02-15	1.18064	1.49328	1.05565		1.13851		1.00519	0.813258	0.936637	1.02079			0.930515	0.598306			0.98991				0.773334		1.13795	1.13605	0.867946	1.04252		0.726252							0.624647				0.676696		1.22049		1.31735	0.586839
2006-02-16	1.18216	1.49487	1.05489		1.13898		0.992787	0.810882	0.932531	1.01872			0.944579	0.600256			0.995137				0.769576		1.13469	1.13343	0.867578	1.04046		0.728911							0.624189				0.674527		1.22915		1.32719	0.586471
2006-02-17	1.17956	1.49578	1.04732		1.14246		0.979589	0.808764	0.928053	1.0233			0.957646	0.607495			0.997033				0.766692		1.14253	1.12599	0.867214	1.0401		0.73108							0.623165				0.671159		1.23203		1.33658	0.583971
2006-02-18	1.17488	1.49917	1.04611		1.14305		0.973709	0.806299	0.923137	1.02711			0.968692	0.605986			0.996654				0.767655		1.14781	1.11798	0.866836	1.03082		0.732939							0.625494				0.672978		1.2421		1.34959	0.582278
2006-02-19	1.16398	1.51165	1.04849		1.14227		0.970586	0.803205	0.922523	1.03055			0.977991	0.605776			0.996269				0.770433		1.1503	1.11291	0.86645	1.02333		0.732287							0.624475				0.676067		1.25046		1.36803	0.576783
2006-02-20	1.15673	1.52421	1.048		1.14277		0.965546	0.801916	0.930656	1.03032			0.986765	0.610322			0.994457				0.764894		1.1554	1.11331	0.86402	1.0169		0.732							0.621246				0.671238		1.25828		1.38615	0.57058
2006-02-21	1.1584	1.5246	1.04605		1.14229		0.966282	0.804859	0.93864	1.02682			0.993193	0.614492			0.989049				0.762765		1.15542	1.11414	0.862076	1.0122		0.734262							0.617411				0.666596		1.26361		1.39905	0.564253
2006-02-22	1.16642	1.51705	1.04074		1.14559		0.968818	0.806624	0.943454	1.02671			1.00018	0.607124			0.989482				0.764474		1.14925	1.11681	0.865174	1.00618		0.743692							0.615922				0.66274		1.26975		1.41228	0.562298
2006-02-23	1.16926	1.50936	1.05038		1.14707		0.975656	0.805372	0.947992	1.03022			1.01425	0.606248			0.989461				0.766297		1.14535	1.12172	0.86753	1.00403		0.755632							0.613463				0.664874		1.27338		1.4323	0.560967
2006-02-24	1.17003	1.51136	1.05256		1.15431		0.98237	0.799551	0.95672	1.03067			1.02566	0.599375			0.984574				0.757873		1.14077	1.12499	0.870658	0.999821		0.770464							0.613111				0.666769		1.27096		1.44724	0.561851
2006-02-25	1.16447	1.50883	1.05033		1.16209		0.992439	0.795713	0.960064	1.0297			1.0324	0.59873			0.983418				0.758714		1.13499	1.12796	0.870402	0.991396		0.776468							0.616847				0.670737		1.26727		1.46298	0.560218
2006-02-26	1.16938	1.49999	1.05486		1.16127		0.999054	0.797257	0.972202	1.03167				0.602743			0.98917				0.763505		1.13301	1.12976	0.872275	0.987154		0.788852							0.623186				0.678292		1.27235		1.47809	0.560519
2006-02-27	1.1799	1.49061	1.05457		1.15321		0.996872	0.798831	0.976504	1.03336				0.605739			0.996498				0.767952		1.13523	1.13162	0.878231	0.985621		0.799598							0.629589				0.681933		1.27531		1.49217	0.561009
2006-02-28	1.18999	1.49063	1.05737		1.14414		0.992061	0.798759	0.972864	1.03113				0.605984			1.00327				0.767927		1.13903	1.13162	0.87804	0.97842		0.807609							0.63266				0.683967		1.28416		1.50129	0.560818	1.02086
2006-03-01	1.19688	1.49248	1.06636		1.14087		0.980185	0.786259	0.972535	1.02852				0.605534			1.00424				0.76755		1.14465	1.13858	0.878489	0.976145		0.818625							0.631329				0.686396		1.28774		1.51238	0.578081	1.02969
2006-03-02	1.2029	1.50001	1.07353		1.13747		0.976729	0.771027	0.974478	1.03465				0.610539			1.00477				0.767025		1.15011	1.14148	0.882557	0.975144		0.831298							0.633424				0.688485		1.28652		1.52709	0.576811	1.02687
2006-03-03	1.20554	1.50966	1.07303		1.13701		0.97277	0.757483	0.976739	1.03933				0.615208			1.00632				0.773404		1.14492	1.14237	0.882394	0.971602		0.844109							0.635501				0.691441		1.29284		1.54454	0.57852	1.02187
2006-03-04	1.2022	1.53295	1.07456		1.13489		0.970943	0.745921	0.979822	1.04486				0.621317			1.00528				0.766961		1.13688	1.14367	0.872483	0.962971		0.856322							0.636624				0.697718		1.29337		1.56206	0.57691	1.02288
2006-03-05	1.19877	1.53817	1.07625		1.12593		0.972657	0.733743	0.98158	1.04519				0.625829			1.00499				0.753736		1.13126	1.14115	0.87744	0.962686		0.862802							0.635951				0.700642		1.29326		1.5761	0.572736	1.04162
2006-03-06	1.20282	1.54338	1.08206		1.12117		0.972099	0.727939	0.990627	1.04168				0.628677			1.00907				0.742836		1.11836	1.13953	0.879425	0.962433		0.866024							0.636845				0.704123		1.28458		1.58656	0.570697	1.06364
2006-03-07	1.20803	1.53576	1.08103		1.11249		0.972551	0.726009	0.99426	1.04245				0.633662			1.01202				0.732455		1.09587	1.13884	0.881569	0.965087		0.875976							0.63758				0.708904		1.29257		1.60224	0.577926	1.066
2006-03-08	1.21475	1.53337	1.07665		1.10111		0.973781	0.723511	0.998935	1.04197				0.643133			1.01579				0.732512		1.07833	1.13699	0.8816	0.965138		0.883353							0.639456				0.710841		1.29641		1.60714	0.583196	1.0628
2006-03-09	1.21872	1.5332	1.07599		1.09134		0.978949	0.72192	0.999999	1.04057				0.654633			1.02313				0.738238		1.0602	1.14115	0.88387	0.964979		0.889587							0.643009				0.710682		1.30211		1.61472	0.588732	1.06937
2006-03-10	1.21947	1.53075	1.07272		1.09021		0.979734	0.724822	1.00089	1.03921				0.658999			1.02132				0.742711		1.05271	1.14278	0.885771	0.964826		0.903272							0.643169				0.705736		1.29796		1.62482	0.601971	1.06839
2006-03-11	1.22152	1.5298	1.0784		1.08949		0.985256	0.728514	0.997796	1.03535				0.658952			1.01373				0.741473		1.05168	1.14601	0.881871	0.964582		0.905666							0.644651				0.704485		1.29815		1.63761	0.60183	1.06241
2006-03-12	1.22911	1.53512	1.07932		1.08942		0.985453	0.730379	0.998497	1.04261				0.661164			1.00222				0.738776		1.05237	1.15262	0.882154	0.96048		0.908116							0.645694				0.70974		1.29893		1.6447	0.616219	1.06269
2006-03-13	1.23498	1.51963	1.08533		1.09073		0.982917	0.726097	1.0044	1.03819				0.662184			0.995981				0.725264		1.05295	1.15618	0.884776	0.953181		0.915863							0.641972				0.713777		1.30476		1.64498	0.622984	1.06974
2006-03-14	1.23565	1.50938	1.1004		1.08894		0.982157	0.724072	1.00536	1.03504				0.666697			0.996953				0.710998		1.04943	1.16598	0.888544	0.94829		0.932692							0.64549				0.717812		1.31411		1.64758	0.636738	1.0738
2006-03-15	1.23646	1.5045	1.10098		1.09006		0.979704	0.721323	1.00844	1.02627				0.668547			0.993704				0.705306		1.05354	1.17033	0.891669	0.950239		0.946217							0.650628				0.720289		1.3146		1.65668	0.646585	1.07308
2006-03-16	1.24113	1.50364	1.09937		1.09043		0.980282	0.719071	1.00925	1.01725				0.671508			0.991698				0.702595		1.05569	1.17332	0.89178	0.958499		0.951353							0.652653				0.718714		1.31264		1.66648	0.657262	1.07137
2006-03-17	1.23991	1.50227	1.09629		1.08554		0.97607	0.71688	1.00942	1.01063				0.679786			0.990179				0.700458		1.05017	1.17547	0.893295	0.966737		0.953703							0.654045				0.715672		1.31451		1.68549	0.660849	1.07234
2006-03-18	1.23872	1.50181	1.09795		1.08678		0.976898	0.713287	1.01718	1.00452				0.685769			0.993499				0.698053		1.04668	1.16535	0.90033	0.971624		0.955023							0.658829				0.712383		1.318		1.70178	0.667132	1.08026
2006-03-19	1.24321	1.50326	1.09506		1.07674		0.972302	0.709281	1.01927	1.00195				0.688477			0.997151				0.695703		1.04783	1.15687	0.904315	0.970882		0.96328							0.662175				0.711155		1.32947		1.719	0.67695	1.07489
2006-03-20	1.23508	1.50627	1.0909		1.06973		0.971014	0.70676	1.0249	0.999058				0.693029			1.00115				0.695791		1.04854	1.15643	0.91081	0.965748		0.974296							0.662348				0.713147		1.33757		1.73304	0.681509	1.07259
2006-03-21	1.23395	1.506	1.09755		1.06624		0.975868	0.702395	1.02361	0.998859				0.701921			1.00588				0.700137		1.04788	1.15346	0.918198	0.966575		0.985114							0.663253				0.713781		1.33748		1.74577	0.684665	1.08259
2006-03-22	1.2273	1.51133	1.09973		1.06287		0.980564	0.699167	1.02208	0.996749				0.715225			1.00732				0.701488		1.04061	1.13986	0.917922	0.962026		0.992729							0.663497				0.712411		1.33472		1.7479	0.684154	1.09388
2006-03-23	1.21353	1.50232	1.09881		1.05654		0.985109	0.696186	1.0191	0.997912				0.723289			1.0067				0.695889		1.0356	1.13977	0.917682	0.959474		1							0.663323				0.709099		1.33247		1.73809	0.690372	1.10906
2006-03-24	1.20402	1.49196	1.099		1.05043		0.986984	0.691701	1.02293	0.994602				0.727647			1.0089				0.685826		1.03547	1.15077	0.917498	0.963645		1.013							0.668017				0.706579		1.32692		1.73883	0.693249	1.12595
2006-03-25	1.20184	1.49902	1.10084		1.05128		0.986006	0.690693	1.02919	0.992904				0.73378			1.01475				0.689949		1.03789	1.15946	0.917377	0.967551		1.02465							0.670211				0.701988		1.31547		1.74704	0.696113	1.14151
2006-03-26	1.204	1.50351	1.09865		1.05187		0.976661	0.689672	1.03551	0.995803				0.730348			1.02078				0.684057		1.03866	1.16113	0.917284	0.965217		1.03367							0.671283				0.69663		1.31191		1.74084	0.693972	1.15933
2006-03-27	1.20255	1.50643	1.09573		1.05402		0.96884	0.686121	1.03828	0.997123				0.732246			1.02937				0.674791		1.03553	1.15951	0.917139	0.964116		1.0449							0.670099				0.692095		1.30933		1.73474	0.694955	1.17216
2006-03-28	1.198	1.51229	1.10379		1.0564		0.964946	0.682646	1.03584	0.996994				0.732878			1.03285				0.668962		1.03244	1.16104	0.917711	0.957247		1.05873							0.674563				0.689887		1.30739		1.73171	0.696897	1.1845
2006-03-29	1.18999	1.52109	1.1102		1.05681		0.964284	0.681311	1.03893	0.99661				0.736789			1.03132				0.663391		1.03042	1.16185	0.917559	0.950966		1.06899							0.674814				0.69073		1.30726		1.73875	0.698647	1.19053
2006-03-30	1.18762	1.54273	1.11121		1.05661		0.956137	0.676735	1.0428	0.997567				0.741511			1.03168				0.664328		1.02729	1.1627	0.920788	0.942		1.07904							0.676838				0.692003		1.30931		1.73925	0.693611	1.19337
2006-03-31	1.18343	1.56699	1.11223		1.04795		0.952194	0.672602	1.04484	1.00883				0.748109			1.03146				0.667128		1.02002	1.16591	0.920569	0.938569		1.09108							0.673518				0.694829		1.31021		1.74575	0.690088	1.22609
2006-04-01	1.1815	1.57769	1.113		1.0405		0.947923	0.667596	1.04422	1.0166				0.754751			1.03898				0.673198		1.01015	1.16181	0.920797	0.940923		1.10299							0.675477				0.699494		1.31067		1.7476	0.691854	1.23291
2006-04-02	1.18575	1.57581	1.10602		1.03344		0.948948	0.66264	1.03947	1.02455				0.769611			1.03879				0.673291		1.01296	1.1597	0.921535	0.93283		1.11862							0.674755				0.70416		1.3128		1.74745	0.70192	1.25111
2006-04-03	1.18323	1.57717	1.10771		1.02222		0.949503	0.657847	1.04168	1.0219				0.784938			1.03591				0.677729		1.00612	1.15289	0.921394	0.928606		1.12975							0.675147				0.708881		1.31359		1.75581	0.721193	1.27716
2006-04-04	1.17805	1.5713	1.10579		1.01503		0.954843	0.654565	1.04164	1.01775				0.792342			1.03028				0.684162		1.00337	1.15081	0.918358	0.925732		1.14006							0.677844				0.713093		1.31473		1.75974	0.727786	1.29911
2006-04-05	1.17192	1.56502	1.105		1.00683		0.94888	0.651228	1.03937	1.01057				0.807075			1.02314				0.685889		0.996987	1.1452	0.918053	0.925564		1.14975							0.675226				0.717334		1.30959		1.76504	0.729243	1.30557
2006-04-06	1.17107	1.56984	1.0989		0.997619		0.950493	0.646733	1.03457	1.00216				0.825718			1.02149				0.692099		0.997271	1.14211	0.919756	0.922117		1.15642							0.675088				0.721581		1.30712		1.76011	0.732326	1.3261
2006-04-07	1.1732	1.56572	1.09621		0.987444		0.949111	0.644955	1.03093	1.00114				0.843242			1.02534				0.698536		1.00271	1.14187	0.919858	0.913053		1.16253							0.676557				0.724015		1.3168		1.76453	0.73178	1.34613
2006-04-08	1.16935	1.57466	1.10072		0.978351		0.950524	0.645225	1.03703	0.987484				0.853266			1.01191				0.698632		0.999577	1.14927	0.921668	0.909016		1.16263							0.677891				0.725694		1.31549		1.76983	0.729003	1.36775
2006-04-09	1.17042	1.5758	1.09485		0.979457		0.949177	0.649809	1.04065	0.975288				0.857042			1.01539				0.690462		0.988695	1.15534	0.921773	0.903885		1.16							0.677659				0.728779		1.30672		1.77689	0.723213	1.38726
2006-04-10	1.1702	1.57656	1.0944		0.971686		0.94819	0.656922	1.03258	0.97198				0.863624			1.01596				0.691485		0.974349	1.15531	0.91866	0.896116		1.16339							0.675233				0.732597		1.29638		1.77655	0.722167	1.39799
2006-04-11	1.16916	1.56338	1.09291		0.96983		0.947377	0.66054	1.03245	0.971786				0.871812			1.01991				0.695011		0.96445	1.15895	0.911517	0.892808		1.16471							0.674597				0.733848		1.29215		1.78035	0.717038	1.4131
2006-04-12	1.16957	1.55447	1.10061		0.970597		0.944937	0.664457	1.03184	0.967791				0.87631			1.01238				0.699109		0.954727	1.15819	0.912211	0.892612		1.17002							0.674725				0.737074		1.29126		1.7937	0.717791	1.4237
2006-04-13	1.1689	1.54985	1.09894		0.966649		0.941771	0.662027	1.02677	0.965978				0.883929			0.998295				0.701685		0.948105	1.163	0.912252	0.894449		1.17288							0.672123				0.74017		1.29391		1.80922	0.71815	1.43402
2006-04-14	1.17037	1.54258	1.10044		0.954698		0.945281	0.658606	1.02488	0.970007				0.894329			0.986602				0.703506		0.941688	1.17098	0.913774	0.892371		1.17401							0.671914				0.743873		1.2931		1.81691	0.725946	1.44483
2006-04-15	1.17473	1.53611	1.10268		0.947263		0.947859	0.650192	1.02391	0.978671				0.898417			0.984109				0.703351		0.936257	1.17802	0.912239	0.898108		1.1689							0.677057				0.744709		1.29473		1.82697	0.726581	1.45059
2006-04-16	1.17629	1.53677	1.10693		0.937428		0.945613	0.640343	1.02495	0.986809				0.905151			0.975234				0.702961		0.930525	1.18403	0.91405	0.900514		1.16116							0.68204				0.737783		1.29593		1.83937	0.726631	1.45926
2006-04-17	1.17885	1.53607	1.11259		0.92738		0.939764	0.628622	1.03147	0.991652				0.909366			0.967429				0.713434		0.926171	1.18542	0.915848	0.891754		1.16069							0.682553				0.73363		1.2912		1.83943	0.731055	1.48086
2006-04-18	1.17209	1.5204	1.11498		0.920587		0.933528	0.625602	1.02899	0.994182				0.909057			0.942078				0.732529		0.924453	1.18495	0.912903	0.886128		1.169							0.686614				0.730794		1.28711		1.83052	0.731047	1.50133
2006-04-19	1.17456	1.51293	1.10932		0.926769		0.929626	0.624237	1.03295	0.998433				0.912506			0.927986				0.740424		0.915843	1.18075	0.916269	0.878593		1.18159							0.693528				0.73648		1.2788		1.82405	0.728664	1.52033
2006-04-20	1.1767	1.50918	1.09877		0.925505		0.923624	0.622905	1.03189	0.99839				0.906498			0.917976				0.739532		0.90886	1.1828	0.91668	0.865669		1.19075							0.695099				0.740292		1.27467		1.81395	0.725898	1.5343
2006-04-21	1.17699	1.49744	1.09184		0.931741		0.924009	0.626286	1.03027	0.99887				0.908322			0.899122				0.74098		0.90771	1.18008	0.920958	0.86654		1.19384							0.696873				0.747728	1.15378	1.27177		1.80858	0.724289	1.54932
2006-04-22	1.17159	1.50373	1.08633		0.920832		0.921774	0.628698	1.0251	1.0027				0.908725			0.86077				0.744318		0.905257	1.17398	0.916684	0.861921		1.19368							0.69869				0.752792	1.15273	1.26428		1.81068	0.723428	1.56286
2006-04-23	1.17321	1.49432	1.07753		0.9175		0.927783	0.626926	1.01919	1.00052				0.908123			0.815843				0.750513		0.904968	1.16227	0.918339	0.854078		1.20018							0.702204				0.75625	1.15521	1.25913		1.80751	0.716962	1.57572
2006-04-24	1.17514	1.47843	1.07046		0.917554		0.926114	0.618869	1.01968	1.00217				0.90835			0.796393				0.746949		0.905307	1.15633	0.922749	0.845904		1.2048							0.700624				0.760747	1.15104	1.2604		1.80502	0.717016	1.55579
2006-04-25	1.17203	1.47312	1.073		0.923839		0.930955	0.609107	1.02089	1.00533				0.90885			0.779258				0.744418		0.908422	1.15104	0.919328	0.834894		1.20787							0.702638				0.765604	1.14668	1.25542		1.79957	0.712709	1.53902
2006-04-26	1.17018	1.46288	1.07204		0.925695		0.934646	0.607658	1.01773	1.00438				0.913681			0.819834				0.754668		0.897984	1.1459	0.914293	0.827028		1.19748							0.707414				0.767907	1.14254	1.24376		1.79768	0.709246	1.53071
2006-04-27	1.16514	1.45443	1.07161		0.925738		0.931024	0.613589	1.01453	1.00267				0.919385			0.837361				0.758864		0.883945	1.14518	0.917386	0.818007		1.1903							0.705864				0.768405	1.13593	1.23788		1.79947	0.701044	1.52461
2006-04-28	1.16332	1.44879	1.06426		0.922572		0.926602	0.620822	1.00662	1.0003				0.930211			0.817523				0.760603		0.883808	1.15147	0.913327	0.810128		1.18664							0.708686				0.764531	1.13295	1.2307		1.8046	0.693751	1.5309
2006-04-29	1.15835	1.44744	1.06279		0.918696		0.923389	0.625526	0.997671	1.00051				0.936287			0.780392				0.76478		0.884162	1.15243	0.916611	0.807085		1.1857							0.70755				0.771332	1.13239	1.22345		1.80707	0.680381	1.54199
2006-04-30	1.1486	1.4446	1.05868		0.918448		0.920644	0.630265	1.0006	1.00282				0.941034			0.751393				0.769607		0.883942	1.15196	0.920176	0.805485		1.18334							0.710769				0.769858	1.13315	1.21244		1.80989	0.673692	1.54664
2006-05-01	1.14192	1.43812	1.05483		0.916508		0.913884	0.638906	0.995552	1.0099				0.946364			0.737235				0.776572		0.876408	1.14883	0.920037	0.804552		1.19063							0.718232				0.764546	1.12949	1.20653		1.80771	0.668419	1.54353
2006-05-02	1.13572	1.43665	1.04776		0.911632		0.908803	0.649892	0.994501	1.01293				0.952067			0.726012				0.777891		0.876196	1.14233	0.919826	0.804325		1.19042							0.722444				0.765858	1.12344	1.19675		1.80869	0.671213	1.55016
2006-05-03	1.13087	1.43707	1.04963		0.911232		0.906819	0.655345	0.99027	1.01951				0.961713			0.729194				0.781449		0.872685	1.13685	0.921374	0.802525		1.19099							0.724726				0.771419	1.12657	1.18872		1.80824	0.666606	1.56351
2006-05-04	1.12934	1.43305	1.04306		0.913814		0.906292	0.662116	0.992662	1.01691				0.973138			0.743277				0.784852		0.869968	1.13086	0.921039	0.796561		1.18633							0.724044				0.781873	1.11606	1.18166		1.80434	0.659692	1.57847
2006-05-05	1.1318	1.42913	1.04013		0.911458		0.893588	0.668899	1.00178	1.02183				0.981325			0.785067				0.785327		0.869384	1.12092	0.920112	0.794012		1.18282							0.721761				0.792233	1.10362	1.18284		1.7962	0.649475	1.58386
2006-05-06	1.12997	1.44177	1.03378		0.910927		0.882558	0.673736	1.00153	1.02674				0.98535			0.788792				0.781166		0.871735	1.11897	0.919767	0.783376		1.1791							0.720982				0.791658	1.10433	1.18176		1.78414	0.63706	1.58555
2006-05-07	1.12289	1.44103	1.02686		0.903099		0.883269	0.685195	1.0075	1.03145				0.994472			0.794988				0.78108		0.860726	1.11502	0.920899	0.772878		1.17835							0.71914				0.789343	1.1023	1.17741		1.77886	0.630648	1.58659
2006-05-08	1.11424	1.43238	1.02455		0.899853		0.885987	0.698717	1.01161	1.03684				1.00319			0.781796				0.774451		0.857401	1.11049	0.929026	0.769675		1.1674							0.717013				0.789283	1.09642	1.17516		1.7604	0.608116	1.58713
2006-05-09	1.1087	1.42853	1.0256		0.905662		0.891344	0.705411	1.0143	1.03718				1.01736			0.80003				0.771613		0.863655	1.10644	0.932508	0.762566		1.15621							0.714868				0.788149	1.08649	1.16951		1.74191	0.595545	1.5966
2006-05-10	1.1059	1.42525	1.02617		0.913557		0.890059	0.712647	1.01748	1.03018				1.02395			0.809468				0.770645		0.874698	1.10485	0.935987	0.76736		1.14775							0.717301				0.787767	1.08221	1.16535		1.73136	0.589301	1.60294
2006-05-11	1.10341	1.42248	1.01258		0.916143		0.884857	0.721019	1.01905	1.02587				1.03951			0.806329				0.76908		0.88295	1.10521	0.941075	0.769452		1.14114							0.715949				0.790655	1.08435	1.16217		1.71876	0.585563	1.6067
2006-05-12	1.10114	1.42243	1.00453		0.920684		0.88102	0.726553	1.01887	1.02074				1.05557			0.795701				0.770835		0.877311	1.1082	0.946415	0.761852		1.13655							0.722758				0.790329	1.08154	1.15105		1.71104	0.573039	1.60281
2006-05-13	1.10316	1.42658	0.994878		0.921255		0.881133	0.728855	1.01896	1.01583				1.07167			0.78798				0.773915		0.876607	1.1034	0.94783	0.748504		1.13043							0.72053				0.790732	1.06738	1.1416		1.70946	0.572829	1.60265
2006-05-14	1.10239	1.41988	0.987803		0.923195		0.885082	0.729888	1.01793	1.01614				1.08432			0.788847				0.775865		0.869874	1.10222	0.949369	0.738703		1.12666							0.716134				0.79609	1.06132	1.13424		1.70526	0.572654	1.60559
2006-05-15	1.10419	1.40299	0.978157		0.917932		0.894746	0.734843	1.01394	1.01511				1.09552			0.783407				0.776626		0.858639	1.10204	0.953815	0.72971		1.12467							0.717229				0.798748	1.053	1.12821		1.7008	0.575025	1.60755
2006-05-16	1.10529	1.39675	0.970221		0.910362		0.898003	0.737249	1.01384	1.01508				1.10701			0.788905				0.77509		0.85875	1.09986	0.96071	0.723852		1.12111							0.720044				0.804723	1.04074	1.12339		1.6947	0.578516	1.60479
2006-05-17	1.10577	1.39207	0.96592		0.903		0.891385	0.741019	1.01364	1.01632				1.11812			0.786415				0.774804		0.85438	1.09069	0.972968	0.717183		1.12464							0.724324				0.809462	1.03374	1.11676		1.68768	0.578318	1.60332
2006-05-18	1.1057	1.38496	0.965682		0.894688		0.885767	0.744911	1.01168	1.01682				1.11982			0.789829				0.776812		0.858524	1.08464	0.975396	0.718207		1.13081							0.73212				0.813597	1.03736	1.11458		1.67827	0.578093	1.59644
2006-05-19	1.10784	1.37681	0.963859		0.895483		0.880787	0.759807	1.01022	1.02246				1.1284			0.794641				0.783001		0.858633	1.0744	0.985877	0.7179		1.14473							0.74075				0.817924	1.03156	1.10946		1.6687	0.579672	1.59122
2006-05-20	1.0998	1.38261	0.958949		0.890023		0.88081	0.768878	1.01022	1.02973				1.13974			0.798203				0.784898		0.859212	1.06488	0.988382	0.718415		1.14662							0.745897				0.82002	1.01896	1.10355		1.65444	0.579546	1.58411
2006-05-21	1.09864	1.39284	0.954643		0.886948		0.886518	0.771819	1.01609	1.0355				1.14688			0.804996				0.788432		0.86065	1.05097	0.995971	0.719725		1.15639							0.751405				0.825495	1.01731	1.0924		1.652	0.579423	1.58015
2006-05-22	1.09828	1.39218	0.944221		0.884889		0.88727	0.774479	1.01837	1.02905				1.15235			0.78689				0.793479		0.860624	1.03669	1.00733	0.715505		1.16424							0.757				0.823656	1.02269	1.08401		1.64437	0.579318	1.57335
2006-05-23	1.09328	1.38066	0.936149		0.886511		0.890912	0.775912	1.00965	1.02543				1.15974			0.78273				0.796715		0.864983	1.02893	1.00967	0.712832		1.16525							0.762088				0.823995	1.02599	1.07792		1.63449	0.579168	1.56656
2006-05-24	1.0932	1.37569	0.924522		0.892869		0.886087	0.781048	1.00864	1.02692				1.16433			0.777557				0.801832		0.86811	1.02098	1.00367	0.711729		1.16615							0.767216				0.827388	1.0268	1.07878		1.62854	0.579084	1.56714
2006-05-25	1.08729	1.37484	0.916677		0.902106		0.879942	0.79047	1.00794	1.02567				1.1796			0.773756				0.80551		0.867512	1.0148	0.996245	0.713463		1.16654							0.771498				0.831631	1.01711	1.08613		1.63473	0.586312	1.57074
2006-05-26	1.08282	1.36775	0.911856		0.916135		0.875308	0.801291	1.00781	1.02144				1.18341			0.768428				0.812847		0.865738	1.0284	0.991988	0.711911		1.16987							0.775917				0.831909	1.0064	1.08539		1.63644	0.58936	1.57649
2006-05-27	1.07883	1.3578	0.908066		0.932043		0.871932	0.804014	1.00955	1.01679				1.18281			0.779775				0.817514		0.874813	1.03349	0.983284	0.701079		1.16917							0.781664				0.832207	1.01128	1.08833		1.63248	0.590676	1.589
2006-05-28	1.07235	1.34162	0.90209		0.941073		0.867821	0.807429	1.00713	1.01687				1.1824			0.798534				0.824925		0.882898	1.03063	0.970755	0.688738		1.16687							0.784195				0.828657	1.0003	1.08749		1.63389	0.592045	1.59644
2006-05-29	1.06591	1.33408	0.885517		0.947767		0.863859	0.810148	1.00584	1.02591				1.18562			0.813345				0.832754		0.901971	1.03457	0.964898	0.678009		1.15842							0.776448				0.828294	0.9904	1.0913		1.63143	0.597155	1.59886
2006-05-30	1.05741	1.32909	0.87467		0.946213		0.865838	0.811057	0.999484	1.03249				1.19067			0.829526				0.840036		0.922493	1.04101	0.958395	0.67652		1.16166							0.783211				0.830367	0.993305	1.08816		1.62576	0.605542	1.59754
2006-05-31	1.05227	1.31457	0.864658		0.950372		0.865082	0.819207	0.99223	1.03502				1.19972			0.828717				0.843078		0.930006	1.04089	0.956525	0.674471		1.15503							0.787244				0.824996	0.993204	1.08303		1.62895	0.615092	1.59174
2006-06-01	1.05526	1.30197	0.862728		0.95014		0.86334	0.829586	0.989498	1.04298				1.21884			0.825408				0.855692		0.931043	1.04072	0.955972	0.667681		1.14866							0.790675				0.820878	1.00033	1.08309		1.62768	0.627538	1.57591
2006-06-02	1.04942	1.29276	0.860037		0.945828		0.86271	0.842311	0.982742	1.04909				1.22803			0.826645				0.863074		0.932526	1.03991	0.954539	0.666908		1.1426							0.794697				0.821584	0.998634	1.07636		1.62588	0.632885	1.56871
2006-06-03	1.04132	1.28133	0.845775		0.943633		0.863562	0.844285	0.985361	1.05553				1.23122			0.829285				0.863531		0.928505	1.03951	0.962983	0.665887		1.13357							0.797496				0.830281	0.992745	1.07805		1.61707	0.632785	1.57119
2006-06-04	1.03493	1.26313	0.837537		0.941837		0.863412	0.841286	0.983738	1.06121				1.23121			0.824812				0.863092		0.918909	1.03813	0.962972	0.660864		1.12625							0.803228				0.841193	0.993025	1.08134		1.6057	0.63128	1.573
2006-06-05	1.03146	1.25362	0.831931		0.943163		0.860459	0.837723	0.983308	1.06561				1.23869			0.816569				0.8649		0.909376	1.03599	0.962916	0.664525		1.11972							0.804313				0.841597	0.991491	1.08385		1.59347	0.632028	1.56004
2006-06-06	1.03168	1.25622	0.826646		0.942881		0.854984	0.829011	0.985254	1.06811				1.24641			0.830238				0.865068		0.903983	1.03199	0.962803	0.656064		1.10884							0.808666				0.848454	0.978247	1.07469		1.57878	0.635385	1.54155
2006-06-07	1.02908	1.26159	0.820313		0.938574		0.844117	0.824248	0.983144	1.06913				1.25288			0.838643				0.869823		0.894929	1.02715	0.975317	0.649967		1.10364							0.815824				0.852156	0.972533	1.07317		1.56274	0.634574	1.53523
2006-06-08	1.02914	1.2638	0.809313		0.936339		0.828104	0.825826	0.979663	1.06715				1.25916			0.836399				0.871019		0.888833	1.02935	0.988532	0.633036		1.0967							0.819675				0.857072	0.970292	1.07143		1.54333	0.637547	1.53433
2006-06-09	1.0345	1.2612	0.798379		0.933287		0.816478	0.825473	0.973271	1.06405				1.25979			0.824523				0.874137		0.884655	1.03139	1.01463	0.62381		1.09014							0.823564				0.859135	0.967827	1.06708		1.53115	0.639174	1.52809
2006-06-10	1.03648	1.25263	0.798038		0.929231		0.812701	0.823175	0.966515	1.05942				1.25965			0.813532				0.880969		0.874495	1.03086	1.0145	0.626566		1.08632							0.826394				0.859756	0.952896	1.06712		1.51822	0.637958	1.51854
2006-06-11	1.04217	1.24135	0.78977		0.930978		0.815202	0.825904	0.964506	1.05754				1.26525			0.814494				0.888947		0.861367	1.02979	1.00944	0.629111		1.08179							0.808648				0.859441	0.950507	1.0573		1.50591	0.636849	1.50332
2006-06-12	1.04695	1.23172	0.789736		0.930974		0.823962	0.829459	0.962362	1.06037				1.26671			0.821956				0.901608		0.850272	1.03017	1.02334	0.629644		1.07582							0.814722				0.86208	0.943259	1.05511		1.49509	0.63547	1.49224
2006-06-13	1.04437	1.22555	0.780959		0.929263		0.825813	0.833516	0.962185	1.06278				1.26821			0.821352				0.915229		0.838537	1.03331	1.02324	0.634355		1.07771							0.824014				0.865501	0.943158	1.04825		1.48642	0.634658	1.4824
2006-06-14	1.03767	1.2047	0.774576		0.924393		0.823196	0.834498	0.962145	1.06724				1.26227			0.820751				0.928133		0.834091	1.02942	1.02802	0.634244		1.07458							0.828692				0.868733	0.933783	1.04609		1.47689	0.631723	1.46913
2006-06-15	1.02886	1.19195	0.781089		0.921345		0.826059	0.827959	0.95882	1.07581				1.25929			0.82742				0.934153		0.837177	1.03534	1.0298	0.631828		1.06601							0.828658				0.870795	0.931479	1.04414		1.46235	0.631626	1.46425
2006-06-16	1.02327	1.18606	0.780679		0.919363		0.832665	0.824231	0.957542	1.08009				1.25395			0.833816				0.933292		0.843895	1.04834	1.03917	0.628295		1.05715							0.827427				0.873784	0.925346	1.03417		1.45242	0.62835	1.4607
2006-06-17	1.02241	1.18899	0.774797		0.921524		0.840764	0.825405	0.961611	1.0826				1.25305			0.843032				0.943985		0.842079	1.05446	1.03823	0.630741		1.05315							0.827562				0.882438	0.920768	1.02563		1.45378	0.627989	1.45988
2006-06-18	1.01857	1.19046	0.772002		0.920124		0.859543	0.831796	0.972275	1.08701				1.25247			0.848806				0.955234		0.841986	1.05647	1.03819	0.633677		1.04513							0.827986				0.87791	0.916132	1.01215		1.45904	0.624999	1.45794
2006-06-19	1.01209	1.18955	0.773235		0.910654		0.874976	0.838588	0.971414	1.08674				1.2503			0.84621				0.959761		0.831978	1.06437	1.03815	0.640728		1.03653							0.828251				0.87945	0.915663	1.00186		1.4572	0.621491	1.45611
2006-06-20	1.0063	1.18813	0.773815		0.902538		0.886988	0.840725	0.972701	1.0885				1.25795			0.844013				0.962929		0.833074	1.07457	1.03817	0.64972		1.03638							0.828888				0.881683	0.909266	0.999465		1.44678	0.62151	1.45019
2006-06-21	0.999374	1.18009	0.768182		0.897731		0.889964	0.843463	0.967192	1.08988				1.26697			0.840799				0.966144		0.825982	1.07734	1.03818	0.657619		1.03534							0.833316				0.881915	0.89807	0.996454		1.43969	0.619859	1.44792
2006-06-22	0.993055	1.17537	0.770081		0.890869		0.887619	0.851459	0.960962	1.09134				1.27897			0.844577				0.980548		0.811631	1.07618	1.05161	0.663779		1.03582							0.83488				0.885527	0.887633	0.986548		1.42381	0.620672	1.44323
2006-06-23	0.986262	1.17743	0.772479		0.882332		0.887723	0.848602	0.960893	1.09116				1.28386			0.850846				0.991424		0.804654	1.06706	1.06499	0.67168		1.0313											0.886176	0.876895	0.980052		1.41244	0.617612	1.4439
2006-06-24	0.973865	1.18157	0.76885		0.877711		0.887387	0.848596	0.962476	1.09159				1.29202			0.856505				0.991734		0.811557	1.06342	1.06538	0.675721		1.02328											0.888263	0.867018	0.968666		1.40102	0.616168	1.44135
2006-06-25	0.966783	1.18629	0.758254		0.870282		0.885109	0.850207	0.959988	1.08564				1.29324			0.852949				0.988047		0.823644	1.05988	1.0725	0.673536		1.01081											0.887032	0.863429	0.964372		1.38206	0.609978	1.42797
2006-06-26	0.959034	1.18015	0.755158		0.862258		0.878341	0.849791	0.951501	1.08108				1.29886			0.851116				0.988795		0.83972	1.05927	1.07479	0.67417													0.891445	0.859991	0.95719		1.3642	0.60417	1.40816
2006-06-27	0.958347	1.17912	0.758323		0.856196		0.877928	0.853938	0.945687	1.08039				1.3104			0.851095				0.989445		0.851317	1.06004	1.07477	0.675773													0.892392	0.856041	0.951833		1.34998	0.601785	1.3938
2006-06-28	0.949287	1.18485	0.761917		0.851865		0.881052	0.853197	0.935441	1.07665				1.32335			0.848401				0.987265		0.859894	1.06319	1.07207	0.679431													0.889926	0.853273	0.941205		1.33435	0.597356	1.37864
2006-06-29	0.939485	1.19178	0.761041		0.852727		0.888705	0.852733	0.930904	1.07695				1.3392			0.845119				0.983302		0.86756	1.05646	1.06224	0.673294													0.891283	0.852314	0.932115		1.32159	0.596398	1.35956
2006-06-30	0.92807	1.20152	0.757531		0.85195		0.896416	0.849638	0.931622	1.07637				1.3372			0.84209				0.982653		0.880944	1.05578	1.06212	0.670423													0.89239	0.852193	0.919441		1.31069	0.595188	1.34471
2006-07-01	0.916626	1.19453	0.746943		0.849707		0.895999	0.858674	0.932064	1.07607				1.3388			0.841081				0.978775		0.882595	1.05401	1.06119	0.669505													0.888833	0.833102	0.906448		1.29568	0.581502	1.32982
2006-07-02	0.908369	1.18483	0.741989		0.849279		0.897745	0.869677	0.930682	1.07472				1.33997			0.8419				0.982061		0.892254	1.05304	1.05544	0.667566													0.887652	0.843151	0.903388		1.28153	0.582381	1.333
2006-07-03	0.900747	1.16591	0.731726		0.854168		0.904295	0.880783	0.923538	1.07338				1.34403			0.839281				0.981619		0.896253	1.04982	1.05532	0.664291													0.886214	0.842771	0.89585		1.26792	0.582996	1.33665
2006-07-04	0.895086	1.1483	0.720986		0.858504		0.905336	0.891354	0.919569	1.07451				1.33959			0.840048				0.990515		0.888789	1.04693	1.12337	0.665412													0.884007	0.84371	0.894881		1.25322	0.581299	1.33967
2006-07-05	0.889695	1.14942	0.720947		0.864288		0.907496	0.897297	0.914354	1.07708				1.33996			0.840547				0.998428		0.884247	1.04092	1.12582	0.662639													0.882825	0.841041	0.883544		1.23898	0.589394	1.32846
2006-07-06	0.884662	1.14416	0.712867		0.86931		0.91229	0.913024	0.905405	1.08531				1.33395			0.840486				0.999338		0.88944	1.02994	1.12891	0.660509													0.880802	0.841027	0.879094		1.23347	0.591942	1.31069
2006-07-07	0.880069	1.14502	0.70787		0.874239		0.920904	0.922994	0.901956	1.08875				1.33928			0.840415				1.01017		0.896456	1.02456	1.13435	0.658063													0.869443	0.832462	0.870915		1.21893	0.587702	1.30069
2006-07-08	0.873558	1.14192	0.711366		0.880191		0.93465	0.931607	0.89924	1.09298				1.34227			0.840284				1.01692		0.910574	1.02124	1.14222	0.65343													0.870694	0.834159	0.865827		1.21168	0.579018	1.28896
2006-07-09	0.865978	1.12488	0.716584		0.884491		0.933306	0.941276	0.896183	1.09882				1.34346			0.840133				1.01634		0.923938	1.01528	1.15951	0.652663													0.872994	0.835561	0.856693		1.20556	0.57474	1.28272
2006-07-10	0.862933	1.10899	0.713321		0.883572		0.933938	0.941644	0.889986	1.09785				1.35489			0.828979				1.01742		0.929119	1.01726	1.18649	0.649865													0.879461	0.829672	0.851418		1.19662	0.569969	1.27944
2006-07-11	0.858413	1.09904	0.702186		0.880462		0.928821	0.941313	0.888998	1.09473				1.36873			0.818006				1.02156		0.93264	1.0145	1.24045														0.878968	0.830132	0.847797		1.18655	0.571571	1.28141
2006-07-12	0.850814	1.09276	0.697011		0.878801		0.931053	0.943995	0.881882	1.08992				1.38882			0.808212				1.02579		0.938654	1.0055	1.25367														0.872795	0.832879	0.842262		1.18488	0.564382	1.2904
2006-07-13	0.84126	1.09926	0.693166		0.881		0.931663	0.95398	0.870791	1.08963				1.41104			0.808182				1.03041		0.951681	1.00269	1.24624														0.867143	0.830554	0.832852		1.17807	0.564353	1.28439
2006-07-14	0.83622	1.09824	0.67782		0.877365		0.931623	0.962874	0.864073	1.09122				1.43176			0.808262				1.03125		0.961705	0.988586	1.27339														0.863304	0.816684	0.822276		1.17239	0.55716	1.27896
2006-07-15	0.835051	1.09902	0.673151		0.87296		0.934481	0.968184	0.860378	1.09576				1.45302			0.80941				1.03407		0.971167	0.992974	1.30757														0.865562	0.802409	0.814859		1.1689	0.561423	1.27964
2006-07-16	0.826022	1.09955	0.670748		0.868001		0.935259	0.969648	0.860159	1.10166				1.46249			0.809624				1.04018		0.982152	1.00336	1.35436														0.869337	0.793682	0.810802		1.16655	0.563769	1.27836
2006-07-17	0.817519	1.10301	0.671664		0.864803		0.935041	0.973765	0.856971	1.10061				1.45268			0.809243				1.04377		0.9856	1.00256	1.34084														0.875713	0.790844	0.802095		1.15701	0.570999	1.26884
2006-07-18	0.815071	1.10693	0.669332		0.852529		0.931836	0.981152	0.854458	1.10464				1.44493			0.808462				1.04822		0.98805	1.01418	1.31696														0.881149	0.792236	0.796564		1.15065	0.577192	1.25732
2006-07-19	0.8079	1.09211	0.663022		0.852894		0.936356	0.988341	0.849709	1.11157				1.44052			0.80316				1.06215		0.999627	1.01868	1.37648														0.883344	0.789443	0.782091		1.14351	0.575468	1.25195
2006-07-20	0.810004	1.08569	0.656562		0.857506		0.935148	0.994321	0.841122	1.11995				1.44133			0.798735				1.07349		1.01393	1.02286	1.36953														0.890245	0.791226	0.773943		1.13857	0.574411	1.24767
2006-07-21	0.806554	1.07547	0.65173		0.857545		0.930698	0.998315	0.844516	1.12885				1.44151			0.797752				1.08048		1.01854	1.02087	1.35522														0.901189	0.781909	0.770895		1.13451	0.570044	1.23483
2006-07-22	0.799277	1.05411	0.649173		0.858058		0.932609	1.00285	0.845138	1.13705				1.43856			0.79359				1.08465		1.02893	1.02453	1.35537														0.901469	0.769887	0.769311		1.12407	0.567235	1.21831
2006-07-23	0.797161	1.04751	0.648358		0.856294		0.936997	1.00972	0.847822	1.14191				1.42677			0.791636				1.09319		1.03937	1.02971	1.3555														0.902142	0.76487	0.771654		1.12179	0.560844	1.1996
2006-07-24	0.795103	1.04856	0.647137		0.853185		0.939589	1.01357	0.845366	1.15218				1.42011			0.802653				1.09622		1.05302	1.02342	1.35554														0.90316	0.76245	0.771633		1.12097	0.557709	1.1816
2006-07-25	0.789048	1.04665	0.640598		0.848627		0.939442	1.01749	0.839865	1.15995				1.41239			0.802496				1.0927		1.06337	1.02262	1.39145														0.906692	0.752232	0.773027		1.12435	0.554322	1.16835
2006-07-26	0.780557	1.05052	0.636635		0.846798		0.945208	1.02847	0.835108	1.16659				1.40762			0.80484				1.09215		1.06826	1.03274	1.34007														0.907465	0.759424	0.778908		1.1121	0.557764	1.16331
2006-07-27	0.773179	1.03388	0.637974		0.842361		0.9484	1.03952	0.828874	1.16969				1.40483			0.800437				1.0911		1.07268	1.03203	1.34001														0.906139	0.757486	0.787299		1.10039	0.55807	1.15534
2006-07-28	0.767029	1.01158	0.631051		0.837187		0.950662	1.05271	0.823851	1.16413				1.40202			0.805933				1.08656		1.0718	1.03873	1.33908														0.905793	0.756862	0.793595		1.08972	0.555083	1.14653
2006-07-29	0.762275	0.99433	0.62624		0.832402		0.954173	1.06633	0.815156	1.16396				1.39875			0.807494				1.08893		1.08971	1.04653	1.33905														0.903459	0.768772	0.799413		1.07334	0.551138	1.14282
2006-07-30	0.757879	0.97119	0.62237		0.834568		0.963662	1.08227	0.805903	1.16081				1.39623	0.911523		0.811353				1.09005		1.09794	1.04656	1.34048														0.905976	0.784819	0.803521		1.05869	0.552668	1.14072
2006-07-31	0.753441	0.938364	0.620051		0.847064		0.972265	1.09442	0.801735	1.15477				1.38882	0.91352		0.810263				1.09043		1.10387	1.04794	1.36581														0.908608	0.796368	0.803684		1.04009	0.553995	1.10609
2006-08-01	0.753285	0.912254	0.617507		0.859024		0.978569	1.10517	0.810018	1.14076				1.38937	0.91129		0.811923				1.08591		1.10318	1.05445	1.36579														0.914031	0.810795	0.810077		1.0257	0.560072	1.099
2006-08-02	0.746212	0.896098	0.617559		0.870719		0.977626	1.11568	0.818143	1.13687				1.38148	0.91153		0.812415				1.07717		1.10122	1.05727	1.36578														0.916985	0.820669	0.802848		1.01063	0.555983	1.08147
2006-08-03	0.743561	0.883456	0.610708		0.882786		0.978362	1.13007	0.814373	1.13582				1.38531	0.90704		0.814227				1.0661		1.11012	1.05816	1.36575														0.917678	0.819229	0.797482		0.991924	0.554367	1.06215
2006-08-04	0.743399	0.87906	0.608609		0.893524		0.979481	1.14501	0.816966	1.13326				1.39768	0.908112		0.809292				1.07317		1.10734	1.0636	1.35025														0.922207	0.811591	0.791859		0.975297	0.576009	1.0463
2006-08-05	0.74312	0.876042	0.606975		0.899286		0.983896	1.15766	0.818376	1.1283				1.40279	0.912314		0.806957				1.08162		1.10434	1.07021	1.35441														0.926508	0.810941	0.792673		0.963525	0.627972	1.03329
2006-08-06	0.739864	0.853497	0.609818		0.902921		0.986719	1.1712	0.822724	1.13125				1.39862	0.921796		0.809628				1.08611		1.10543	1.08526	1.35438														0.926294	0.813587	0.7889		0.954595	0.683934	1.0175
2006-08-07	0.736981	0.852031	0.612175		0.90862		0.991636	1.17821	0.822651	1.13203				1.38971	0.934849		0.812603				1.08653		1.10769	1.09933	1.35425														0.931344	0.808569	0.777689		0.947953	0.724809	0.999822
2006-08-08	0.736686	0.834133	0.60855		0.912886		0.995238	1.18899	0.824045	1.13429				1.38303	0.944594		0.820702				1.09415		1.10221	1.12026	1.35415														0.931252	0.799643	0.775055		0.936225	0.755773	0.978134
2006-08-09	0.73185	0.816413	0.609162		0.909417		1.00273	1.1907	0.823872	1.1394				1.38162	0.945245		0.82609				1.11152		1.10252	1.1338	1.32764														0.933486	0.78607	0.774041		0.925198	0.760335	0.957292
2006-08-10	0.729509	0.804821	0.604807		0.916075		1.01452	1.18841	0.828501	1.14324				1.36815	0.956442		0.833245				1.11633		1.098	1.14738	1.32288														0.937539	0.778773	0.776934		0.921205	0.78729	0.944481
2006-08-11	0.726913	0.809187	0.608724		0.92013		1.0309	1.18814	0.828863	1.14426				1.36485	0.96414		0.836783				1.12753		1.09569	1.16262	1.33923														0.930488	0.778109	0.773168		0.91034	0.805677	0.927739
2006-08-12	0.725275	0.788961	0.605503		0.913405		1.04617	1.19329	0.827464	1.14413				1.36277	0.956649		0.833609				1.13938		1.1005	1.17631	1.35241														0.928382	0.783477	0.762147		0.89583	0.811535	0.91294
2006-08-13	0.722129	0.778965	0.608479		0.908241		1.05961	1.20339	0.830205	1.14456				1.37031	0.946865		0.829191				1.15001		1.09642	1.1857	1.33055														0.928211	0.779994	0.754056		0.882139	0.817894	0.900539
2006-08-14	0.721551	0.772403	0.606851		0.910992		1.07343	1.20608	0.829597	1.1384				1.37018	0.947155		0.822227				1.16274		1.09594	1.19978	1.28805														0.926387	0.777631	0.747086		0.879833	0.813788	0.896288
2006-08-15	0.713398	0.764395	0.607395		0.911481		1.08075	1.2104	0.826372	1.13361				1.36771	0.954778		0.822136				1.1675		1.09706	1.20808	1.26075														0.925484	0.767583	0.747998		0.873102	0.819341	0.899088
2006-08-16	0.707991	0.753812	0.599098		0.916108		1.087	1.21561	0.825738	1.13127				1.36844	0.963876		0.817543				1.1751		1.09858	1.21288	1.27287														0.931593	0.75712	0.744588		0.853956	0.814101	0.899279
2006-08-17	0.703048	0.739037	0.592828		0.925724		1.09071	1.22499	0.826942	1.13116				1.37543	0.969241		0.815977				1.17193		1.09875	1.21285	1.27276														0.934506	0.749314	0.740977		0.841839	0.809417	0.890309
2006-08-18	0.702065	0.745861	0.590098		0.930858		1.09687	1.24026	0.82901	1.12928				1.37722	0.978533		0.815671				1.16077		1.11233	1.21423	1.27264														0.935169	0.748107	0.736107		0.834945	0.808833	0.882156
2006-08-19	0.696393	0.753314	0.593945		0.92564		1.09534	1.25594	0.826599	1.12361				1.37063	0.983398		0.817432				1.16343		1.1233	1.21199	1.2725														0.932327	0.75007	0.73405		0.828196	0.808894	0.866727
2006-08-20	0.693944	0.758863	0.601789		0.921401		1.1017	1.27429	0.827929	1.13041				1.39279	0.990429		0.822324				1.17167		1.1393	1.22929	1.2747														0.938151	0.758989	0.738524		0.824827	0.815012	0.856098
2006-08-21	0.694789	0.765549	0.60344		0.920811		1.10912	1.28523	0.830874	1.14117				1.40314	0.993923		0.830851				1.1781		1.1492	1.25465	1.27764														0.939972	0.76301	0.742423		0.82213	0.824543	0.846816
2006-08-22	0.692024	0.749469	0.60465		0.921775		1.12392	1.28355	0.829744	1.14561				1.41388	0.995794		0.835101				1.18182		1.14391	1.26048	1.27763														0.935886	0.757075	0.742184		0.808406	0.82601	0.835443
2006-08-23	0.691553	0.751387	0.607772		0.923339		1.13053	1.29305	0.829319	1.14942				1.42254	0.999141		0.840892				1.18043		1.1459	1.26709	1.27412														0.9365	0.750747	0.745945		0.799317	0.827046	0.826734
2006-08-24	0.690861	0.757523	0.608272		0.927272		1.14433	1.30689	0.830799	1.14805				1.42791	0.991224		0.84458				1.17977		1.15879	1.27475	1.25381														0.937742	0.750614	0.742855		0.790642	0.819478	0.821927
2006-08-25	0.697263	0.756086	0.606668		0.92764		1.14579	1.32474	0.830181	1.14392				1.42163	0.996311		0.845699				1.183		1.15841	1.2836	1.23195														0.933731	0.750477	0.749211		0.786157	0.818552	0.810968
2006-08-26	0.70018	0.762816	0.608757		0.93304		1.14707	1.3412	0.83231	1.14786				1.41664	0.992257		0.843436				1.17909		1.15319	1.29326	1.22554														0.928727	0.757838	0.752205		0.777498	0.81881	0.800101
2006-08-27	0.703073	0.766977	0.60282		0.940019		1.15332	1.35341	0.834283	1.15478				1.41073	0.986703		0.837276				1.17759		1.15215	1.29202	1.20595														0.930183	0.763288	0.753126		0.769789	0.820804	0.798308
2006-08-28	0.699031	0.76651	0.604317		0.948365		1.16334	1.35657	0.842612	1.15657				1.39874	0.997183		0.846689				1.18147		1.16045	1.28002	1.19151														0.934651	0.76984	0.752546		0.760858	0.817931	0.793616
2006-08-29	0.699797	0.758531	0.608723		0.952543		1.17135	1.36952	0.845948	1.15377				1.38661	1.00726		0.861918				1.1803		1.1671	1.27176	1.17384														0.930843	0.765597	0.753591		0.747199	0.820489	0.78395
2006-08-30	0.708614	0.745918	0.609628		0.9567		1.17922	1.37814	0.844317	1.14954				1.37841	1.00357		0.875868				1.18245		1.16428	1.27037	1.15784														0.931821	0.766875	0.756598		0.734689	0.818244	0.774518
2006-08-31	0.721311	0.741953	0.607795		0.954246		1.19071	1.38785	0.845274	1.1505				1.37095	0.994991		0.87771				1.1826		1.1633	1.26612	1.15774														0.938087	0.772071	0.761063		0.723602	0.821784	0.767862
2006-09-01	0.722519	0.731062	0.615069		0.945054		1.1977	1.39776	0.840034	1.15136				1.36525	0.984505		0.87761				1.18929		1.17058	1.26605	1.14856														0.939262	0.781178	0.768703		0.710423	0.817549	0.758444
2006-09-02	0.720588	0.719885	0.620328		0.942778		1.20434	1.40719	0.840032	1.15253				1.35583	0.974009		0.870539				1.19456		1.18343	1.266	1.12926														0.936123	0.785995	0.773385		0.702397	0.818057	0.747832
2006-09-03	0.715384	0.701686	0.622457		0.937325		1.20481	1.42105	0.834745	1.15996				1.34735	0.972975		0.866408				1.19721		1.19325	1.26689	1.12699														0.931626	0.798451	0.778521		0.696395	0.821824	0.736316
2006-09-04	0.713723	0.698694	0.625595		0.932708		1.20496	1.43143	0.83157	1.16048				1.34296	0.980191		0.858359				1.20055		1.19542	1.26336	1.11475														0.930495	0.812283	0.778342		0.694394	0.826209	0.729632
2006-09-05	0.715679	0.696015	0.627956		0.927218		1.2062	1.4363	0.828647	1.16402				1.35256	0.978845		0.861227				1.20614		1.19609	1.25946	1.11506														0.931057	0.819174	0.775712		0.696063	0.829805	0.721615
2006-09-06	0.718728	0.679898	0.627002		0.931192		1.2074	1.43057	0.818952	1.15909				1.36489	0.985975		0.863634				1.20587		1.19518	1.25736	1.10453														0.933113	0.818565	0.779794		0.69808	0.830924	0.714113
2006-09-07	0.721928	0.675845	0.625597		0.937667		1.20651	1.42448	0.810319	1.15991				1.36615	0.991203		0.865767				1.21164		1.19242	1.26746	1.11014														0.931725	0.823915	0.780071		0.701816	0.832403	0.703375
2006-09-08	0.726391	0.670163	0.620832		0.937359		1.20682	1.43154	0.803724	1.16587				1.36387	0.992336		0.869336				1.21198		1.18502	1.2695	1.10378														0.933843	0.831697	0.782824		0.703388	0.830149	0.696212
2006-09-09	0.732466	0.659151	0.614115		0.935254		1.20614	1.43914	0.801835	1.17163				1.36942	0.987183		0.871467				1.21662		1.17401	1.26428	1.10395														0.933872	0.831335	0.777238		0.706811	0.835973	0.693817
2006-09-10	0.742693	0.652835	0.615235		0.936547		1.21268	1.43991	0.806067	1.17656				1.36373	0.991555		0.870426				1.21419		1.1659	1.26065	1.09915														0.930189	0.821043	0.769377		0.709515	0.837204	0.691603
2006-09-11	0.740765	0.646969	0.620791		0.936257		1.21897	1.44674	0.804352	1.17636				1.35575	0.993203		0.875802				1.21101		1.16733	1.26708	1.10415														0.93267	0.828822	0.769151		0.706591	0.840551	0.697837
2006-09-12	0.737244	0.642242	0.624783		0.932984		1.22007	1.4592	0.804885	1.17855				1.33015	0.98772		0.879409				1.21374		1.16118	1.26912	1.0986														0.934391	0.826488	0.763682		0.697359	0.837017	0.698476
2006-09-13	0.735222	0.629088	0.625456		0.932611		1.22418	1.4681	0.809864	1.18257				1.31097	0.988583		0.881409				1.21397		1.16545	1.26748	1.08593														0.93361	0.828355	0.758573		0.696713	0.837098	0.70056
2006-09-14	0.733383	0.628157	0.627475		0.931244		1.22008	1.47453	0.817382	1.18891				1.30269	0.999087		0.884147				1.21213		1.17302	1.26375	1.08593														0.938987	0.831165	0.762155		0.697761	0.837099	0.697332
2006-09-15	0.730706	0.633528	0.631665		0.930073		1.22092	1.48025	0.820085	1.19649				1.29024	1.01462		0.886158				1.21322		1.16348	1.26557	1.0859														0.938576	0.8299	0.779185		0.698651	0.837074	0.695526
2006-09-16	0.729724	0.638994	0.642263		0.928677		1.22748	1.48244	0.820555	1.1948				1.29054	1.0219		0.886444				1.21115		1.1566	1.26797	1.08591														0.935552	0.836418	0.783287		0.699383	0.837078	0.694194
2006-09-17	0.735031	0.634831	0.649231		0.926835		1.23663	1.48328	0.821241	1.18382				1.302	1.02886		0.886785				1.20315		1.15821	1.27986	1.08587														0.933773	0.82895	0.785113		0.700302	0.837039	0.691974
2006-09-18	0.741404	0.618798	0.656279		0.925812		1.2421	1.48139	0.821725	1.17506				1.31097	1.02608		0.884306				1.20686		1.15825	1.28744	1.08441														0.929721	0.830791	0.786909		0.698576	0.835587	0.689254
2006-09-19	0.748959	0.596614	0.661923		0.93044		1.25024	1.48569	0.821524	1.16864				1.31068	1.02968		0.883511				1.21232		1.15594	1.28859	1.08435														0.928691	0.837361	0.793429		0.698929	0.830762	0.68563
2006-09-20	0.747135	0.578797	0.671575		0.93545		1.24995	1.4943	0.809323	1.15719				1.31884	1.03474		0.888432				1.21289		1.15387	1.28831	1.08435														0.925243	0.837884	0.80268		0.690882	0.830762	0.686503
2006-09-21	0.748711	0.563667	0.678833		0.937234		1.25649	1.50329	0.807828	1.15749				1.33108	1.03554		0.889404				1.21156		1.14685	1.29796	1.08991														0.924833	0.841573	0.81764		0.68653	0.825858	0.682567
2006-09-22	0.753366	0.555824	0.679663		0.937636		1.26068	1.51011	0.819958	1.15922				1.33433	1.04188		0.89944				1.21276		1.14512	1.30438	1.08997														0.920911	0.848431	0.831986		0.686782	0.822688	0.684094
2006-09-23	0.751149	0.555891	0.682008		0.93702		1.25938	1.51682	0.815661	1.15704				1.32149	1.05217		0.906754				1.2124		1.14679	1.31456	1.08477														0.913238	0.845214	0.841113		0.68708	0.81736	0.681197
2006-09-24	0.749272	0.574181	0.685481		0.938391		1.25671	1.52318	0.812525	1.16263				1.30178	1.05707		0.913142				1.21442		1.14205	1.31565	1.07641														0.905078	0.850891	0.853195		0.678522	0.811247	0.676962
2006-09-25	0.753493	0.586706	0.693376		0.931035		1.26378	1.52798	0.812303	1.16788				1.29398	1.054		0.925851				1.2153		1.13845	1.30525	1.07177														0.907552	0.856466	0.86709		0.674277	0.807056	0.673462
2006-09-26	0.757486	0.579265	0.692553		0.925299		1.27324	1.52803	0.813254	1.17525				1.30099	1.05989		0.922241				1.20945		1.13435	1.29951	1.0706														0.905251	0.858771	0.882079		0.674732	0.810377	0.678033
2006-09-27	0.758895	0.585332	0.692206		0.922067		1.28006	1.5284	0.812286	1.17564				1.30366	1.06281		0.912685				1.20549		1.13116	1.30145	1.06818														0.909803	0.861313	0.897269		0.677412	0.807941	0.673041
2006-09-28	0.750301	0.598205	0.697243		0.918483		1.29061	1.52779	0.813871	1.17177				1.30006	1.06819		0.907424				1.19426		1.12261	1.30175	1.05955														0.914232	0.873141	0.905907		0.681137	0.806683	0.668741
2006-09-29	0.744906	0.6047	0.699012		0.915308		1.2996	1.52673	0.819028	1.16973				1.2905	1.0689		0.906482				1.185		1.10462	1.30296	1.06537														0.91935	0.878249	0.913006		0.677542	0.803119	0.66363
2006-09-30	0.744775	0.607468	0.7069		0.910571		1.30681	1.52405	0.824814	1.17126				1.27382	1.06818		0.906514				1.17746		1.09635	1.30395	1.06534														0.926629	0.884396	0.915329		0.667722	0.797391	0.662051
2006-10-01	0.742627	0.596688	0.708999		0.906702		1.31368	1.52425	0.828306	1.17346				1.25237	1.06942		0.90868				1.16797		1.09591	1.31013	1.06208														0.931727	0.893545	0.918444		0.66461	0.790222	0.656422
2006-10-02	0.741966	0.596637	0.706182		0.908693		1.32405	1.52558	0.833498	1.16656				1.24885	1.06727		0.916416				1.16422		1.09386	1.31535	1.05931														0.929849	0.907756	0.91823		0.665882	0.788051	0.654364
2006-10-03	0.741338	0.603929	0.717292		0.910337		1.33318	1.52981	0.827937	1.15723				1.2488	1.06654		0.919738				1.16778		1.09601	1.31658	1.0615														0.925973	0.912016	0.911564		0.669785	0.788028	0.659297
2006-10-04	0.738309	0.601789	0.720236		0.914677		1.33583	1.53704	0.828683	1.14924				1.25044	1.07007		0.920178				1.16672		1.09545	1.31356	1.05962														0.927293	0.912569	0.915295		0.674735	0.790773	0.668866
2006-10-05	0.738972	0.610731	0.730807		0.914124		1.34254	1.54297	0.826836	1.14633				1.24022	1.07344		0.926084				1.16841		1.10133	1.30929	1.06811														0.928749	0.906931	0.910013		0.680773	0.791921	0.681658
2006-10-06	0.741662	0.607512	0.743141		0.915542		1.34993	1.54887	0.823376	1.13925				1.23147	1.07626		0.920901				1.16875		1.10715	1.30777	1.06812														0.915639	0.92954	0.918347		0.686256	0.804789	0.700749
2006-10-07	0.7448	0.611029	0.745534		0.92072		1.35515	1.55274	0.827664	1.12942				1.22597	1.07823		0.914805				1.1754		1.11044	1.3077	1.07689														0.913911	0.949974	0.914471		0.691679	0.829685	0.731717
2006-10-08	0.752966	0.611014	0.747058		0.925358		1.36396	1.55634	0.837695	1.12351				1.22032	1.07908		0.917239				1.18101		1.10961	1.30556	1.07687														0.915181	0.950562	0.919172		0.697609	0.860136	0.767124
2006-10-09	0.756847	0.611032	0.755304		0.93135		1.37234	1.56485	0.851755	1.12409				1.22034	1.08736		0.923232				1.18425		1.1147	1.30251	1.07689														0.916013	0.952424	0.913725		0.701586	0.887792	0.795961
2006-10-10	0.754957	0.620727	0.768204		0.936407		1.37781	1.57225	0.859537	1.12421				1.22208	1.08472		0.927261				1.18706		1.12232	1.29408	1.07691														0.918697	0.948364	0.910539		0.705597	0.925559	0.815894
2006-10-11	0.752774	0.61666	0.785033		0.93369		1.38064	1.5792	0.859147	1.12793				1.21959	1.07876		0.927002				1.1902		1.12293	1.28811	1.07688								0.79846						0.921167	0.963673	0.917927		0.708525	0.950801	0.830014
2006-10-12	0.750346	0.635388	0.790043		0.934206		1.37931	1.58541	0.852342	1.12872				1.21683	1.07913		0.936012				1.18788		1.12331	1.28225	1.07683								0.804182						0.918004	0.96362	0.916325		0.709209	0.955841	0.836478
2006-10-13	0.749061	0.634095	0.795206		0.933411		1.38213	1.58722	0.853127	1.1274				1.21342	1.07833		0.951749				1.19068		1.11891	1.27673	1.07679								0.80747						0.916311	0.977814	0.926082		0.70796	0.969724	0.838086
2006-10-14	0.748943	0.628537	0.794545		0.933603		1.38687	1.59052	0.848096	1.12522				1.2051	1.07838		0.962959				1.19113		1.11432	1.27305	1.07676								0.809966						0.914894	0.982633	0.937443		0.704921	0.994865	0.846058
2006-10-15	0.75287	0.625979	0.797182		0.940231		1.38897	1.59598	0.842956	1.11728				1.19804	1.07747		0.965955				1.19691		1.1116	1.26971	1.07673								0.823183						0.914866	0.982605	0.939722		0.701299	1.00757	0.857242
2006-10-16	0.753293	0.642502	0.805122		0.94458		1.38817	1.60036	0.840037	1.11201				1.19014	1.07491		0.96601				1.19896		1.12238	1.2576	1.07671								0.843336						0.914438	0.984683	0.942525		0.697429	1.03003	0.873278
2006-10-17	0.75038	0.647843	0.809499		0.94453		1.3867	1.6067	0.834338	1.10873				1.18448	1.06163		0.962765				1.19164		1.14331	1.26331	1.07668								0.853357						0.909578	0.984009	0.943019		0.684347	1.04199	0.898776
2006-10-18	0.749183	0.647802	0.814114		0.943099		1.37595	1.61062	0.828519	1.11682				1.18728	1.04763		0.960489				1.18373		1.14301	1.26375	1.07664								0.861207						0.916342	0.978626	0.951226		0.673047	1.04534	0.932528
2006-10-19	0.75526	0.654716	0.813958		0.949159		1.36867	1.61211	0.833114	1.11573				1.18791	1.03708		0.963188				1.17781		1.14296	1.26496	1.06941								0.86819						0.914685	0.980782	0.960187		0.675362	1.0483	0.960962
2006-10-20	0.763227	0.687222	0.810849		0.958254		1.36557	1.60614	0.833123	1.12068				1.18526	1.02295		0.965756				1.18326		1.14948	1.26115	1.05993								0.869981						0.905942	0.976968	0.963935		0.685498	1.04128	0.988227
2006-10-21	0.775815	0.704254	0.814377		0.96254		1.37013	1.60189	0.832423	1.128				1.18506	1.01444		0.969125				1.1893		1.15658	1.26733	1.05992								0.873062						0.902549	0.976553	0.966195		0.694473	1.04087	0.993879
2006-10-22	0.787762	0.698428	0.815512		0.965147		1.37844	1.6004	0.830964	1.12877				1.17656	1.00635		0.96796				1.1933		1.15659	1.26245	1.05187								0.868733						0.901144	0.973322	0.968119		0.705518	1.04502	0.99427
2006-10-23	0.797715	0.698409	0.828636		0.972142		1.38414	1.60841	0.830589	1.13492				1.16739	1.00385		0.966089				1.20246		1.15441	1.26868	1.05414								0.854915						0.900149	0.97403	0.970558		0.716186	1.06678	0.998092
2006-10-24	0.804999	0.698359	0.831618		0.978118		1.38446	1.60987	0.827469	1.13608				1.16252	1.00253		0.971042				1.21506		1.15459	1.29393	1.04282								0.842775						0.898008	0.970626	0.97231		0.716892	1.08593	1.00098
2006-10-25	0.810215	0.698338	0.834218		0.981039		1.38012	1.61125	0.828111	1.13914				1.15677	0.999443		0.975831				1.22023		1.14968	1.30102	1.03106								0.833804						0.89958	0.970605	0.979496		0.71564	1.09315	1.00344
2006-10-26	0.817123	0.698327	0.83304		0.987649		1.38055	1.61432	0.832281	1.14541				1.14657	0.994255		0.977994				1.22603		1.14088	1.29905	1.03105								0.834034						0.897726	0.970245	0.988902		0.717504	1.10192	1.00023
2006-10-27	0.832836	0.698298	0.829933		0.992059		1.37997	1.6187	0.834481	1.16055				1.13325	0.98603		0.984885				1.22696		1.13866	1.29747	1.03102								0.830573						0.892109	0.970215	0.994411		0.720061	1.10937	1.00478
2006-10-28	0.838082	0.697253	0.829974		0.992276		1.37785	1.6245	0.836636	1.1622				1.1193	0.983913		0.993131				1.22422		1.13595	1.28827	1.03102								0.835651						0.885803	0.970212	0.997555		0.718854	1.11643	1.01203
2006-10-29	0.845751	0.693732	0.835465		0.993986		1.37288	1.63095	0.836471	1.15616				1.10561	0.99226		1.00186				1.22684		1.13233	1.28506	1.03103								0.838605						0.883173	0.981671	1.00333		0.716532	1.11643	1.01185
2006-10-30	0.848951	0.684717	0.843976		0.996055		1.36719	1.63711	0.837331	1.15422				1.10611	0.987795		1.00569				1.22977		1.12011	1.28964	1.0331								0.84238						0.879312	0.976867	1.01581		0.716469	1.12307	1.01454
2006-10-31	0.856785	0.684254	0.84761		0.994112		1.36704	1.63924	0.835637	1.14889				1.1027	0.975249		1.00304				1.23791		1.1252	1.30743	1.03257								0.84323						0.877544	0.977905	1.02262		0.714129	1.14411	1.02063
2006-11-01	0.861906	0.675342	0.859193		0.995328		1.37041	1.6333	0.83388	1.14458				1.09874	0.965682		1.00425				1.24425		1.12954	1.32715	1.02878								0.846222						0.877501	0.971902	1.02706		0.709207	1.15007	1.0212
2006-11-02	0.867006	0.68633	0.86629		0.99392		1.37243	1.63306	0.835482	1.14022				1.09332	0.967625		1.0088				1.25307		1.13379	1.33938	1.03686								0.852933						0.87794	0.975516	1.03469		0.704434	1.14886	1.01843
2006-11-03	0.873744	0.69918	0.867395		0.994528		1.375	1.63066	0.835252	1.13707				1.0952	0.96405		1.01352				1.24723		1.13679	1.34073	1.02797								0.858463						0.871616	0.975684	1.0389		0.707052	1.14926	1.0172
2006-11-04	0.883033	0.712423	0.867275		0.998005		1.37802	1.62452	0.844665	1.13207				1.09309	0.957543		1.01209				1.24295		1.13927	1.35178	1.02079								0.873329						0.870595	0.991169	1.04792		0.716001	1.15352	1.01262
2006-11-05	0.886601	0.714746	0.873271		1.00115		1.39014	1.61933	0.849065	1.12539				1.09193	0.950268		1.01453				1.23705		1.14678	1.35975	1.02005								0.884645						0.872123	1.00056	1.05577		0.720174	1.15684	1.01481
2006-11-06	0.886055	0.719212	0.877157		1.00537		1.40056	1.61999	0.852227	1.12085				1.08624	0.945012		1.0123				1.22487		1.1566	1.3612	1.03055								0.892553						0.875432	1.00281	1.06164		0.719971	1.15028	1.01109
2006-11-07	0.884609	0.721314	0.868745		1.00712		1.39823	1.61988	0.853075	1.12324				1.08133	0.93825		1.01838				1.21847		1.15519	1.36478	1.04096								0.900059						0.872474	1.00724	1.06957		0.722092	1.1603	1.01603
2006-11-08	0.886957	0.740842	0.862106		1.00777		1.40438	1.61567	0.85399	1.13176				1.08015	0.941646		1.01667				1.22036		1.15425	1.37171	1.05107								0.90937						0.869797	1.0109	1.07391		0.722545	1.16998	1.01894
2006-11-09	0.889329	0.767443	0.870363		1.00382		1.41091	1.61824	0.858431	1.14344				1.07072	0.934018		1.02572				1.22247		1.16144	1.36934	1.05572								0.915072						0.8697	1.01034	1.07775		0.721688	1.17805	1.02619
2006-11-10	0.891245	0.782921	0.879868		1.00518		1.41663	1.62503	0.861039	1.15405				1.06216	0.921103		1.04428				1.22639		1.16798	1.37587	1.0549								0.920022						0.87419	1.00362	1.07989		0.724073	1.1924	1.03449
2006-11-11	0.898975	0.805812	0.884292		1.00969		1.41836	1.63088	0.866975	1.15407				1.04691	0.916691		1.05066				1.23199		1.17199	1.37704	1.05339								0.919482						0.875581	1.00272	1.08568		0.721261	1.20928	1.03363
2006-11-12	0.907164	0.808388	0.885047		1.0086		1.41458	1.63566	0.870611	1.15388				1.02767	0.919817		1.04475				1.23788		1.17261	1.37912	1.05791								0.924157						0.874139	1.00453	1.08925		0.723972	1.21905	1.03471
2006-11-13	0.91406	0.809099	0.885072		1.01145		1.41642	1.6383	0.877009	1.15019				1.01087	0.922741		1.04665				1.24465		1.17226	1.38229	1.05043								0.930377						0.870502	1.00838	1.09212		0.724715	1.22836	1.0306
2006-11-14	0.918438	0.805616	0.883919		1.0167		1.42064	1.64663	0.87794	1.14036				0.989578	0.937209		1.0494				1.24134		1.1572	1.37195	1.03831		1.04953						0.933266				0.953278		0.861502	1.01565	1.09743		0.726307	1.22622	1.02661
2006-11-15	0.928917	0.80495	0.888458		1.02546		1.42204	1.65805	0.87457	1.13869				0.9789	0.957176		1.05174				1.25183		1.14711	1.35931	1.02787		1.04933						0.939611				0.956866		0.855413	1.02038	1.10884		0.72404	1.22792	1.02758
2006-11-16	0.93366	0.811782	0.890477		1.03415		1.42111	1.66592	0.871434	1.14227				0.979461	0.959927		1.0558				1.25908		1.15431	1.36246	1.02737		1.05351						0.940301				0.955035		0.850507	1.02702	1.11155		0.723915	1.22027	1.02713
2006-11-17	0.933608	0.82562	0.898398		1.04392		1.42395	1.67034	0.871365	1.14271				0.978624	0.965591		1.05588				1.26355		1.16061	1.35235	1.0232		1.05729						0.945977				0.953944		0.849573	1.03336	1.11211		0.71915	1.21465	1.0326
2006-11-18	0.934794	0.844408	0.906973		1.05272		1.42373	1.67856	0.874906	1.14367				0.97778	0.959573		1.06082				1.25801		1.16938	1.34529	1.00361		1.05854						0.952299				0.954527		0.85156	1.04298	1.12272		0.714637	1.21707	1.03289
2006-11-19	0.937038	0.861089	0.925021		1.05617		1.43363	1.68344	0.878915	1.13707				0.974796	0.947665		1.06502				1.25491		1.17119	1.34598	1.00156		1.05995						0.952094				0.957386		0.845845	1.04072	1.12407		0.714737	1.23415	1.03466
2006-11-20	0.945231	0.864755	0.936704		1.06585		1.43949	1.69218	0.87104	1.12533				0.967821	0.939197		1.0681				1.25499		1.17253	1.35451	1.00114		1.05972						0.959902				0.957482		0.833473	1.04182	1.1267		0.71483	1.24553	1.03851
2006-11-21	0.948732	0.873767	0.935112		1.07539		1.43681	1.70168	0.868255	1.11233				0.959969	0.93666		1.0732				1.257		1.16108	1.35181	1.00331		1.05874						0.968816				0.959831		0.831433	1.04996	1.13082		0.712717	1.24867	1.0448
2006-11-22	0.956473	0.893951	0.935635		1.0851		1.43762	1.70665	0.867102	1.10056				0.960292	0.939469		1.07893				1.25467		1.1624	1.3496	0.996155		1.04901						0.967694				0.961984		0.831059	1.05409	1.13093		0.710336	1.25874	1.05089
2006-11-23	0.967696	0.898987	0.939622		1.0934		1.44085	1.71332	0.869106	1.08891				0.959244	0.949453		1.07625				1.25042		1.15691	1.34848	0.992424		1.04515						0.978356				0.965125		0.830363	1.05811	1.13528		0.706002	1.25604	1.05094
2006-11-24	0.978721	0.899345	0.944121		1.09845		1.44272	1.71687	0.868572	1.07991				0.95475	0.945139		1.08285				1.25286		1.1453	1.3451	0.974049		1.04983						0.992912				0.966681		0.826292	1.06512	1.13635		0.698952	1.26411	1.04842
2006-11-25	0.984236	0.90589	0.948541		1.10544		1.44052	1.7156	0.872357	1.07107				0.950865	0.950214		1.08531				1.2539		1.13985	1.33311	0.973377		1.0527						1.00464				0.965337		0.821238	1.06611	1.1392		0.697279	1.26739	1.04389
2006-11-26	0.989468	0.919938	0.949664		1.11344		1.44221	1.71572	0.877901	1.06386				0.944822	0.973114		1.09023				1.25683		1.13581	1.34288	0.962691		1.05017						1.00469				0.966106		0.818387	1.06272	1.13693		0.697939	1.27362	1.04365
2006-11-27	0.994843	0.928251	0.952566		1.11845		1.4462	1.71561	0.888206	1.05671				0.940146	0.976815		1.08077				1.25716		1.14289	1.33656	0.95495		1.05112						0.998655				0.965572		0.814593	1.0603	1.13807		0.700159	1.27783	1.04506
2006-11-28	1.00406	0.928234	0.959631		1.12152		1.44743	1.71459	0.897179	1.04977				0.936934	0.977873		1.0782				1.25374		1.12838	1.33762	0.955286		1.06023						0.993346				0.968948		0.814336	1.05801	1.14148		0.702963	1.27959	1.05056
2006-11-29	1.01297	0.940142	0.97864		1.11974		1.44888	1.71232	0.900257	1.0461				0.933629	0.979897		1.07772				1.26101		1.12233	1.33585	0.946113		1.05776						0.989757				0.971773		0.809823	1.05344	1.14152		0.705461	1.28078	1.05611
2006-11-30	1.02386	0.94947	0.988228		1.1094		1.4477	1.7144	0.905649	1.04068				0.936568	0.978137		1.08769				1.26652		1.1178	1.32944	0.932348		1.05767						0.986792				0.977217		0.805714	1.05246	1.14484		0.7085	1.28328	1.06021
2006-12-01	1.03008	0.946373	0.988762		1.10069		1.44815	1.71828	0.899591	1.04939				0.93338	0.97614		1.08738				1.26632		1.11294	1.31727	0.935275		1.05724						0.989591				0.97708		0.797249	1.04756	1.13307		0.709813	1.28719	1.06853
2006-12-02	1.03366	0.959277	0.989238		1.10129		1.45196	1.72429	0.895741	1.0637				0.925856	0.974573		1.08594				1.27238		1.10651	1.30803	0.9419		1.05648						0.987519				0.976167		0.792231	1.04663	1.14788		0.715572	1.28535	1.06913
2006-12-03	1.03427	0.975587	0.997837		1.10369		1.45137	1.72413	0.901837	1.07844				0.912886	0.977307		1.08556				1.27616		1.09958	1.30547	0.944108		1.06086						0.984173				0.977756		0.788986	1.04435	1.15342		0.719536	1.28428	1.05931
2006-12-04	1.03615	0.994986	1.00966		1.10583		1.45065	1.72222	0.90381	1.08593				0.897574	0.976056		1.08781				1.26662		1.11334	1.30045	0.936922		1.05053						0.981507				0.979492		0.783406	1.04654	1.14941		0.727515	1.27066	1.05184
2006-12-05	1.03415	1.00732	1.01426		1.11238		1.4553	1.71947	0.907962	1.09257				0.879916	0.975186		1.08561				1.25829		1.13032	1.29305	0.931787		1.0457						0.982175				0.984215		0.778337	1.04578	1.14777		0.730346	1.22746	1.05329
2006-12-06	1.03777	1.01671	1.01419		1.11802		1.46035	1.71507	0.913665	1.09116				0.870887	0.973644		1.07921				1.25014		1.1389	1.2765	0.942474		1.06064						0.978237				0.991597		0.778531	1.04098	1.15053		0.737579	1.17725	1.06194
2006-12-07	1.04493	1.03251	1.01056		1.11988		1.46584	1.70937	0.916754	1.08786				0.862637	0.965217		1.07819				1.24832		1.14696	1.25921	0.942537		1.08029						0.976771				0.997862		0.772721	1.04156	1.16101		0.735866	1.14328	1.07218
2006-12-08	1.05114	1.046	1.01464		1.11983		1.4705	1.69981	0.916285	1.0884				0.860107	0.957446		1.07251				1.24245		1.15522	1.23521	0.942486		1.08428						0.976631				1.00231		0.77148	1.04567	1.15927		0.736754	1.12058	1.08347
2006-12-09	1.05894	1.05646	1.01552		1.11705		1.468	1.698	0.914159	1.08915				0.860584	0.959806		1.06484				1.22729		1.15694	1.22047	0.944715		1.0659						0.971423				1.00189		0.769257	1.0555	1.16068		0.739971	1.12057	1.08656
2006-12-10	1.06749	1.06852	1.01817		1.11604		1.45845	1.69855	0.913541	1.09264				0.862051	0.954465		1.05394				1.22353		1.16591	1.20474	0.941254		1.06228						0.972547				0.998783		0.76289	1.06488	1.16295		0.738069	1.10428	1.08556
2006-12-11	1.07472	1.07282	1.01566		1.11597		1.44744	1.69739	0.916658	1.10331				0.856923	0.948108		1.04704				1.21578		1.18328	1.19012	0.934289		1.05055						0.976049				0.995851		0.765544	1.07357	1.1744		0.74647	1.09558	1.08726
2006-12-12	1.07998	1.09252	1.01376		1.12144		1.43865	1.69407	0.924226	1.10149				0.853909	0.949689		1.05651				1.21566		1.19618	1.17925	0.930545		1.05258						0.969178				0.998852		0.763066	1.07523	1.17851		0.755205	1.10183	1.08922
2006-12-13	1.08598	1.09527	1.01097		1.12839		1.43177	1.68791	0.926679	1.09258				0.839449	0.960826		1.06729				1.21789		1.22099	1.16882	0.938255		1.0564						0.973805				0.999049		0.759291	1.07785	1.18647		0.755522	1.10557	1.09122
2006-12-14	1.09272	1.10695	1.01327		1.13106		1.42064	1.68885	0.935096	1.08586				0.832711	0.960252		1.0791				1.22252		1.24012	1.15159	0.948297		1.06237						0.977206				1.00018		0.754696	1.07159	1.19972		0.752982	1.1128	1.08884
2006-12-15	1.10148	1.10386	1.01125		1.13166		1.41219	1.68465	0.948219	1.08029				0.831573	0.952386		1.07267				1.23397		1.2422	1.14121	0.946672		1.0647						0.989412				1.00755		0.751623	1.07547	1.20243		0.756638	1.10795	1.08022
2006-12-16	1.10696	1.10123	1.01843		1.132		1.40883	1.68018	0.958149	1.07623				0.824225	0.940928		1.07712				1.23956		1.23878	1.14064	0.93255		1.06654						1.00177				1.00789		0.747995	1.08346	1.21091		0.767794	1.11357	1.07328
2006-12-17	1.11449	1.09346	1.0306		1.12787		1.40964	1.67526	0.965248	1.07238				0.813476	0.936822		1.08108				1.24527		1.23852	1.14219	0.931894		1.05574						1.00568				1.00379		0.745891	1.08695	1.21091		0.771906	1.11629	1.06043
2006-12-18	1.12042	1.09002	1.04003		1.12737		1.41439	1.67236	0.969728	1.07162				0.812053	0.931521		1.08114				1.25137		1.22183	1.14215	0.937916		1.05833						1.00876				1.00062		0.744732	1.08374	1.21185		0.780595	1.11839	1.05373
2006-12-19	1.12341	1.08415	1.04128		1.12894		1.41799	1.6682	0.977621	1.0746				0.813991	0.926425		1.07749				1.25347		1.20435	1.14452	0.942237		1.06239						1.01384				1.00176		0.744923	1.08273	1.21219		0.785833	1.11907	1.0596
2006-12-20	1.13034	1.07732	1.04861		1.13481		1.41686	1.66003	0.979565	1.06815				0.801265	0.921973		1.07301				1.25526		1.18592	1.12871	0.946378		1.05401						1.01804				1.00659		0.742838	1.09364	1.20918		0.787422	1.1173	1.05978
2006-12-21	1.13648	1.07392	1.05257		1.13322		1.41256	1.65172	0.975946	1.05279				0.792542	0.915463		1.06817				1.2491		1.17338	1.11266	0.943911		1.05094						1.021				1.01055		0.740963	1.08428	1.20675		0.785472	1.1111	1.05386
2006-12-22	1.14142	1.06723	1.05287		1.13355		1.40758	1.65966	0.978349	1.04084				0.782135	0.914221		1.06977				1.24685		1.17296	1.11103	0.942237		1.04384						1.0266				1.01695		0.742863	1.08098	1.20837		0.787543	1.11686	1.05063
2006-12-23	1.14353	1.06369	1.05337		1.13573		1.4026	1.65473	0.991274	1.03272				0.771839	0.905191		1.07307				1.25035		1.16732	1.11895	0.942691		1.04643						1.03412				1.02483		0.742041	1.08137	1.21346		0.788961	1.11989	1.04569
2006-12-24	1.14433	1.06486	1.05461		1.1355		1.39588	1.64636	0.998795	1.02511				0.765493	0.901822		1.07779				1.24389		1.15659	1.12132	0.950814		1.05037						1.04809				1.03177		0.736203	1.08667	1.21936		0.793254	1.12792	1.05071
2006-12-25	1.14158	1.06418	1.05524		1.13182		1.3909	1.63276	1.00454	1.02377				0.766757	0.898316		1.07909				1.23526		1.1553	1.12808	0.958114		1.05981						1.05361				1.03821		0.735261	1.08398	1.22511		0.7985	1.13243	1.05538
2006-12-26	1.14392	1.05907	1.04905		1.12471		1.38751	1.61653	1.01031	1.01488				0.769171	0.896521		1.07918				1.22783		1.15516	1.13318	0.959893		1.05732						1.04198				1.04039		0.737639	1.07982	1.23454		0.803899	1.13511	1.0722
2006-12-27	1.14675	1.06587	1.05186		1.11526		1.38836	1.60805	1.02021	1.00561				0.769535	0.89141		1.0767				1.23634		1.15283	1.13328	0.964404		1.06179						1.03617				1.03863		0.738878	1.08275	1.23536		0.80816	1.14299	1.08326
2006-12-28	1.1548	1.06118	1.04806		1.10826		1.38803	1.60256	1.01854	0.999955				0.772039	0.880846		1.07132				1.24342		1.15766	1.14253	0.968643		1.05824						1.03131				1.03943		0.74002	1.08437	1.23671		0.81653	1.14099	1.0851
2006-12-29	1.16131	1.05267	1.04883		1.09818		1.3837	1.58924	1.01794	0.999927				0.783309	0.867799		1.06369				1.25205		1.15736	1.15463	0.971282		1.04213						1.0287				1.04153		0.73829	1.09027	1.23752		0.820708	1.13933	1.08806
2006-12-30	1.16325	1.05515	1.05376		1.09501		1.37782	1.58791	1.01958	1.00472				0.789315	0.870584		1.05934				1.26336		1.15865	1.1604	0.972874		1.04577						1.02714				1.03844		0.736778	1.09085	1.24101		0.821904	1.13608	1.09113
2006-12-31	1.16238	1.05706	1.05686		1.09638		1.37625	1.58148	1.02508	0.998867				0.793424	0.872229		1.06272				1.26339		1.15791	1.16238	0.970479		1.06755						1.02518				1.03835		0.734719	1.08998	1.23662		0.82132	1.13215	1.099
2007-01-01	1.16551	1.06081	1.05629		1.10477		1.37583	1.57247	1.02686	0.994064				0.798304	0.869919		1.06633				1.26341		1.14541	1.16427	0.969394		1.06799						1.02478				1.03959		0.733492	1.0748	1.22972		0.822021	1.13028	1.10185
2007-01-02	1.16825	1.06775	1.05113		1.10209		1.37587	1.55893	1.02733	0.983002				0.80412	0.86466		1.07209				1.26139		1.13325	1.16114	0.973855		1.0611						1.0161				1.04704		0.735055	1.06395	1.22071		0.820117	1.12822	1.10542
2007-01-03	1.16781	1.08498	1.05554		1.1044		1.37733	1.54065	1.02634	0.972886				0.803134	0.859788		1.07678				1.25991		1.12698	1.16252	0.97356		1.06488						1.01592				1.05501		0.733051	1.06471	1.21872		0.826236	1.12426	1.10614
2007-01-04	1.16614	1.08398	1.05688		1.10532		1.38246	1.52321	1.03261	0.965578				0.802239	0.857321		1.08247				1.25544		1.12569	1.16536	0.976492		1.06982						1.01325				1.06048		0.725473	1.05952	1.22157		0.831683	1.12022	1.10544
2007-01-05	1.16542	1.09156	1.06194		1.10679		1.38497	1.50868	1.04061	0.957786				0.791673	0.871047		1.08319				1.25647		1.11701	1.16821	0.973521		1.07016						1.01966				1.0594		0.724696	1.06355	1.23151		0.834441	1.12592	1.11346
2007-01-06	1.16783	1.09918	1.06536		1.10633		1.37983	1.50331	1.0511	0.957727				0.772534	0.864823		1.0789				1.25919		1.10879	1.17033	0.97567		1.07107						1.01925				1.05866		0.725023	1.0681	1.23461		0.835499	1.13178	1.11441
2007-01-07	1.17339	1.11984	1.07456		1.10152		1.37808	1.49739	1.06173	0.952106				0.76498	0.858579		1.08947				1.25756		1.10252	1.16394	0.974273		1.06691						1.02551				1.06065		0.725549	1.06505	1.23691		0.837608	1.13517	1.11585
2007-01-08	1.17799	1.13121	1.08253		1.09616		1.3734	1.48147	1.06577	0.945132				0.756758	0.847766		1.09818				1.25764		1.1053	1.16381	0.975906		1.04167						1.02858				1.06697		0.72286	1.07568	1.23245		0.842472	1.13574	1.11992
2007-01-09	1.17908	1.13934	1.09832		1.09423		1.36998	1.46506	1.06392	0.947225				0.74707	0.849407		1.10073				1.25361		1.10443	1.16967	0.98163		1.04032					1.01219	1.03036				1.07439		0.716576	1.07881	1.23977		0.853804	1.13088	1.13065
2007-01-10	1.17631	1.16413	1.10307		1.09058		1.36361	1.45551	1.05939	0.943103				0.738339	0.844379		1.1071				1.24876		1.10776	1.17146	0.982781		1.04684					1.01481	1.03004				1.07486		0.716648	1.08705	1.24768		0.869115	1.13141	1.13427
2007-01-11	1.18063	1.17012	1.10151		1.09032		1.35851	1.43802	1.06188	0.939056				0.73678	0.843984		1.11051				1.24167		1.10759	1.16426	0.978745		1.0451					1.02016	1.03399				1.07789		0.714214	1.08304	1.253		0.874777	1.13792	1.13079
2007-01-12	1.1876	1.18763	1.10032		1.09502		1.35171	1.42193	1.05964	0.938496				0.740372	0.847985		1.11086				1.22876		1.10153	1.16355	0.9804		1.04631					1.02888	1.03715				1.08463		0.712282	1.09472	1.26177		0.87913	1.14074	1.13564
2007-01-13	1.18772	1.20934	1.10027		1.10051		1.34231	1.40783	1.05795	0.93255				0.738269	0.84758		1.11224				1.21861		1.09556	1.16081	0.986267		1.04913					1.03165	1.04567				1.0893		0.708971	1.09997	1.26538		0.878648	1.14397	1.13991
2007-01-14	1.19	1.21515	1.0997		1.10426		1.33621	1.40133	1.0541	0.928893				0.738348	0.840802		1.11442				1.21088		1.08902	1.15571	0.986192		1.05577					1.04184	1.0534				1.09554		0.703128	1.10946	1.26439		0.876982	1.14488	1.14238
2007-01-15	1.19522	1.21521	1.10745		1.11451		1.33508	1.39213	1.05313	0.929702				0.736751	0.823803		1.1176				1.21083		1.09277	1.14547	0.986097		1.06493					1.05232	1.05945				1.1082		0.696171	1.11004	1.25374		0.880093	1.13973	1.14224
2007-01-16	1.20142	1.22059	1.10024		1.11898		1.3378	1.38492	1.05431	0.930752				0.732025	0.819607		1.12219				1.21737		1.09481	1.13949	0.986125		1.06715					1.06243	1.06286				1.12038		0.693837	1.10742	1.25028		0.883756	1.13467	1.1442
2007-01-17	1.20602	1.21805	1.09141		1.12536		1.32836	1.37724	1.05667	0.930709				0.721404	0.816234		1.12138				1.2261		1.08702	1.13018	0.986244		1.06682					1.05753	1.04485				1.12943		0.692624	1.10646	1.24316		0.889834	1.12955	1.1493
2007-01-18	1.20614	1.21807	1.0919		1.1269		1.32466	1.36652	1.06221	0.929466				0.708784	0.822018		1.12388				1.22103		1.09237	1.12128	0.986269		1.0644					1.05449	1.04512				1.13317		0.6914	1.1078	1.24235		0.895235	1.12958	1.15472
2007-01-19	1.20561	1.21803	1.10067		1.12006		1.32408	1.36579	1.06034	0.927567				0.701258	0.825879		1.12809				1.21538		1.09389	1.116	0.986226		1.06363					1.04447	1.04235				1.14108		0.688299	1.10979	1.24582		0.904343	1.13555	1.16129
2007-01-20	1.20944	1.21788	1.09292		1.11278		1.32015	1.36692	1.06955	0.929055				0.6905	0.817298		1.12709				1.21629		1.10166	1.12091	0.986079		1.06463					1.03442	1.03952				1.14296		0.685018	1.11491	1.24565		0.917092	1.12715	1.16842
2007-01-21	1.21492	1.2184	1.09479		1.10907		1.30892	1.36381	1.07168	0.92616				0.676256	0.819456		1.12948				1.21425		1.1183	1.12692	0.982256		1.06082					1.02177	1.04164				1.153		0.68709	1.11212	1.24562		0.924144	1.12828	1.1803
2007-01-22	1.21962	1.21325	1.10384		1.10569		1.2961	1.3661	1.06853	0.926043				0.670507	0.822054		1.12612				1.20848		1.11922	1.12254	0.982075		1.0646					1.01653	1.03473				1.15746		0.688808	1.11573	1.24765		0.935063	1.12763	1.18363
2007-01-23	1.22465	1.2079	1.10858		1.1003		1.29262	1.36336	1.07152	0.928096				0.672325	0.81249		1.12757				1.19917		1.11999	1.11291	0.983768		1.07333					1.01623	1.03208				1.1649		0.692988	1.11298	1.2487		0.941736	1.12949	1.19166
2007-01-24	1.23165	1.20692	1.11545		1.09232		1.28988	1.35383	1.07676	0.926488				0.672611	0.804575		1.13026				1.19846		1.12624	1.10704	0.988387		1.07611					1.01782	1.02652				1.17143		0.694033	1.10993	1.24824		0.948679	1.13344	1.20061
2007-01-25	1.23386	1.20785	1.10921		1.09207		1.28603	1.34813	1.0838	0.920353				0.67788	0.824898		1.12338				1.1966		1.12708	1.10117	0.991039		1.07786					1.02054	1.0283				1.17843		0.692707	1.11529	1.24357		0.960193	1.14246	1.20039
2007-01-26	1.22989	1.22475	1.11091		1.09007		1.28004	1.34751	1.08811	0.910759				0.672285	0.819109		1.12449				1.20285		1.12776	1.10327	0.99034		1.07826					1.02349	1.03222				1.18099		0.690764	1.11092	1.23264		0.970916	1.13687	1.19642
2007-01-27	1.23479	1.24531	1.11639		1.08691		1.27085	1.34143	1.09538	0.907582				0.671069	0.813626		1.12991				1.20288		1.13043	1.10145	0.990919		1.08409					1.02761	1.03115				1.18479		0.687291	1.11286	1.22812		0.984131	1.13668	1.20503
2007-01-28	1.24471	1.25519	1.11578		1.08779		1.26114	1.33351	1.10335	0.903566				0.673629	0.808381		1.13894				1.2112		1.13624	1.10554	0.997125		1.07863					1.03056	1.03				1.18391		0.681526	1.10578	1.22937		0.996641	1.13266	1.21008
2007-01-29	1.25526	1.25112	1.12266		1.08689		1.25003	1.3251	1.10594	0.898609				0.680602	0.810762		1.1416				1.22016		1.14914	1.10551	0.992092		1.0826					1.03486	1.02249				1.18099		0.676314	1.11269	1.22944		1.01064	1.1327	1.23254
2007-01-30	1.26229	1.25986	1.12092		1.08845		1.24008	1.31394	1.11063	0.895469				0.688886	0.814647		1.14925				1.23104		1.16632	1.1114	0.992623		1.08556					1.04176	1.01963				1.17905		0.673686	1.1154	1.2353		1.02617	1.13324	1.26011
2007-01-31	1.27047	1.28048	1.12405		1.0888		1.23011	1.30835	1.11709	0.890001				0.692298	0.82373		1.15538				1.23797		1.17927	1.10991	0.99452		1.09413					1.05077	1.01508				1.17812		0.674878	1.10847	1.24148		1.04045	1.12831	1.28357
2007-02-01	1.28295	1.28599	1.13973		1.07817		1.21976	1.30108	1.11685	0.889048				0.687896	0.837864		1.15323				1.24413		1.18231	1.10691	0.995762		1.08809					1.05781	1.0173				1.18027		0.677175	1.11246	1.25212		1.05281	1.12412	1.29628
2007-02-02	1.29707	1.29386	1.13762		1.06978		1.21621	1.29692	1.12308	0.887959				0.685446	0.843882		1.15164				1.24877		1.17548	1.11298	0.993115		1.08039					1.06711	1.01637				1.17771		0.676697	1.11484	1.26085	0.888741	1.06631	1.11697	1.30901
2007-02-03	1.30729	1.30102	1.14753		1.06165		1.21642	1.28339	1.12575	0.891206				0.679955	0.844056		1.16356				1.25423		1.17006	1.12638	0.993646		1.0782					1.07686	1.02699				1.1781		0.67127	1.11391	1.25575	0.895289	1.07263	1.11691	1.322
2007-02-04	1.31818	1.29701	1.15291		1.05913		1.21238	1.27373	1.13112	0.895184				0.686178	0.855025		1.17187				1.25836		1.16122	1.1398	0.987322		1.07748					1.08507	1.04333				1.17295		0.670077	1.12098	1.25672	0.900393	1.07972	1.11871	1.33398
2007-02-05	1.32212	1.30909	1.1478		1.05561		1.20928	1.26246	1.13667	0.897093				0.688643	0.85709		1.17576				1.25648		1.15277	1.14444	0.98758		1.07525					1.08638	1.06157				1.17425		0.674372	1.10824	1.2598	0.906688	1.08593	1.10373	1.33003
2007-02-06	1.32456	1.30668	1.1508		1.04932		1.20495	1.24851	1.14119	0.900506				0.688824	0.85379		1.18641				1.2409		1.14631	1.13987	0.979004		1.08795					1.08814	1.07793				1.17231		0.672932	1.10036	1.26611	0.911898	1.09778	1.08351	1.30321
2007-02-07	1.32636	1.30462	1.15639		1.05618		1.19946	1.23903	1.14243	0.906154				0.691198	0.855057		1.1982				1.23488		1.14574	1.13793	0.98158		1.08803					1.0912	1.09515				1.1766		0.674249	1.10567	1.26906	0.919014	1.11669	1.06253	1.28435
2007-02-08	1.32922	1.32396	1.16081		1.06717		1.19651	1.23488	1.14239	0.916426				0.696884	0.857893		1.20685				1.23738		1.1408	1.14319	0.987267		1.08998					1.09504	1.10664				1.18469		0.679935	1.11442	1.28507	0.931158	1.1382	1.04415	1.28172
2007-02-09	1.33292	1.34027	1.1547		1.07076		1.19058	1.22481	1.13917	0.920003				0.690484	0.859036		1.21173				1.23179		1.13165	1.14304	0.987135		1.09542					1.08826	1.10934				1.18155		0.679803	1.12278	1.29719	0.931584	1.15219	1.01215	1.28792
2007-02-10	1.33454	1.35702	1.14045		1.07434		1.18369	1.21659	1.1439	0.920527				0.689156	0.860279		1.21303				1.21889		1.13171	1.14175	0.987107		1.09347					1.0852	1.10059				1.17669		0.680388	1.11175	1.29895	0.929504	1.15897	0.990423	1.29402
2007-02-11	1.33722	1.35165	1.13803		1.07954		1.17962	1.20999	1.15079	0.920817				0.68695	0.862244		1.20221				1.21456		1.1333	1.14426	0.987103		1.10119					1.08702	1.0969				1.17731		0.682236	1.12737	1.3073	0.926599	1.167	0.986002	1.30352
2007-02-12	1.34734	1.36883	1.13805		1.08843		1.18201	1.21123	1.14764	0.927423				0.688673	0.871204		1.19051				1.20696		1.13311	1.14697	0.987186		1.09679					1.09099	1.08905				1.18074		0.678846	1.11517	1.30705	0.930587	1.17521	0.976478	1.32169
2007-02-13	1.35376	1.37621	1.14162		1.09276		1.17889	1.20998	1.15338	0.928019				0.696273	0.874181		1.1786				1.19484		1.13446	1.15226	0.98717		1.1022					1.09442	1.08393				1.18781		0.67883	1.11229	1.29868	0.933417	1.18472	0.953808	1.33258
2007-02-14	1.3574	1.38531	1.14602		1.0904		1.17258	1.2156	1.15788	0.928449				0.706214	0.867972		1.17199				1.18141		1.15216	1.15216	0.987184		1.1025					1.09471	1.07427				1.18958		0.680445	1.12164	1.30196	0.942253	1.19602	0.938301	1.3372
2007-02-15	1.35761	1.37255	1.15088		1.09188		1.16838	1.21973	1.16378	0.929303				0.712543	0.872994		1.17342				1.17925		1.15195	1.15045	0.987197		1.08826					1.09729	1.05833				1.19278		0.679611	1.12163	1.30556	0.947351	1.20702	0.918166	1.33841
2007-02-16	1.35894	1.3715	1.1627		1.0976		1.17492	1.21716	1.17085	0.931285				0.717287	0.877501		1.1749				1.17552		1.14627	1.1453	0.989405		1.08249					1.09828	1.0522				1.19839		0.681185	1.13615	1.31527	0.953222	1.21786	0.910711	1.33003
2007-02-17	1.35777	1.36978	1.17067		1.0949		1.17421	1.21226	1.17547	0.915146				0.711412	0.878814		1.17116				1.17292		1.14745	1.14184	0.990175		1.08342					1.08933	1.05116				1.19844		0.685494	1.15484	1.31902	0.960846	1.21863	0.911666	1.29952
2007-02-18	1.35778	1.36482	1.1808		1.09363		1.17522	1.20932	1.17794	0.912135				0.708715	0.890326		1.17459				1.18027		1.13983	1.14169	0.996014		1.09485					1.08489	1.04692				1.20383		0.687886	1.15676	1.32012	0.969196	1.21915	0.910911	1.26909
2007-02-19	1.35698	1.34747	1.19022		1.08975		1.17487	1.2119	1.17662	0.903406				0.707823	0.892028		1.17343				1.17476		1.12441	1.14311	1.00345		1.09842					1.08758	1.04587				1.20828		0.694115	1.16869	1.31929	0.969142	1.21556	0.911243	1.24442
2007-02-20	1.35592	1.34554	1.20066		1.08949		1.16552	1.2134	1.1831	0.894631				0.704209	0.898397	1.10129	1.17181				1.1667		1.12036	1.13824	1.00407		1.08944					1.08954	1.04345				1.21599		0.699309	1.17632	1.3231	0.974421	1.21075	0.911501	1.23666
2007-02-21	1.35101	1.35328	1.20842		1.08842		1.15323	1.21109	1.19406	0.891511				0.699553	0.913791	1.11182	1.17089				1.15573		1.12289	1.13987	1.01065		1.088					1.09404	1.04764				1.21875		0.700212	1.19345	1.33044	0.974328	1.21267	0.904009	1.23308
2007-02-22	1.34856	1.35651	1.20569		1.08225		1.14786	1.20561	1.20163	0.88628				0.70125	0.918559	1.11295	1.17153				1.13937		1.13165	1.14294	1.00751		1.07999					1.09376	1.0606				1.21885		0.701237	1.19918	1.33714	0.980875	1.20839	0.887084	1.22664
2007-02-23	1.34975	1.35335	1.2098		1.07402		1.14606	1.20542	1.20762	0.879506				0.69982	0.923979	1.10629	1.17044				1.12621		1.13377	1.1191	1.01799	0.901841	1.07807					1.10283	1.07039				1.21957		0.703801	1.20459	1.34709	0.965886	1.22248	0.873518	1.2275
2007-02-24	1.35232	1.35953	1.21151		1.07261		1.1435	1.2046	1.20588	0.877844				0.70403	0.932199	1.10429	1.16957				1.12197		1.12631	1.10977	1.03043	0.902615	1.07421					1.1164	1.08417				1.22409		0.704554	1.21376	1.34649	0.964105	1.24966	0.879286	1.23279
2007-02-25	1.34904	1.36813	1.21687		1.06662		1.13746	1.2065	1.20384	0.875345				0.708805	0.94026	1.09654	1.16816				1.11679		1.12019	1.1102	1.03044	0.907593	1.0598					1.12479	1.0931				1.22726		0.70737	1.2224	1.34654	0.96657	1.2735	0.879298	1.24435
2007-02-26	1.33441	1.37335	1.22264		1.06512		1.13557	1.19354	1.2048	0.864055				0.715967	0.945942	1.09108	1.16709				1.10734		1.11464	1.11045	1.0314	0.912524	1.06038					1.12423	1.10044				1.22062		0.716616	1.22719	1.34655	0.970935	1.2924	0.877888	1.253
2007-02-27	1.33562	1.38342	1.21838		1.0582		1.12962	1.17797	1.20442	0.863064				0.716732	0.950928	1.08678	1.1634				1.10579		1.11035	1.11302	1.0314	0.916759	1.05829					1.12097	1.10261				1.22064		0.723185	1.22619	1.34535	0.968374	1.31157	0.87789	1.27988
2007-02-28	1.33189	1.38544	1.21837		1.05155		1.12798	1.16273	1.20505	0.868581				0.717779	0.944892	1.08641	1.16077				1.10365		1.10803	1.11814	1.03142	0.921701	1.05054					1.1217	1.11115				1.21999		0.723498	1.2168	1.34878	0.96492	1.33273	0.877915	1.30997
2007-03-01	1.33217	1.38568	1.21792		1.0476		1.12767	1.14848	1.19969	0.87184				0.719389	0.951572	1.08834	1.1616				1.09336		1.11202	1.11909	1.02895	0.922137	1.06212					1.12626	1.1132				1.22034		0.725193	1.22953	1.35297	0.970388	1.35542	0.878472	1.32156
2007-03-02	1.32853	1.40137	1.21817		1.04463		1.12723	1.14433	1.19264	0.880228				0.721633	0.959024	1.08436	1.16078				1.08414		1.10751	1.10414	1.02922	0.924881	1.06599					1.13488	1.11706				1.21999		0.726428	1.24094	1.36095	0.976061	1.37496	0.864706	1.33086
2007-03-03	1.32813	1.41773	1.21308		1.0433		1.12408	1.14788	1.19345	0.887119				0.724956	0.962242	1.08206	1.15847				1.07332		1.09141	1.08126	1.03322	0.927301	1.06031					1.14272	1.12122				1.21923		0.725324	1.24041	1.36357	0.975957	1.39944	0.864765	1.33464
2007-03-04	1.32168	1.41625	1.21754		1.04086		1.12484	1.14424	1.19808	0.894521				0.72674	0.960176	1.09081	1.15504				1.05553		1.08243	1.06798	1.02346	0.931421	1.05601					1.14505	1.12217				1.21953		0.72446	1.24017	1.36167	0.978877	1.42206	0.874864	1.35892
2007-03-05	1.31641	1.41126	1.22414		1.03443		1.1272	1.13582	1.2024	0.901114				0.729956	0.961319	1.09644	1.15082				1.04881		1.0753	1.07138	1.02878	0.934008	1.05023					1.14349	1.11374				1.21954		0.730776	1.24585	1.3587	0.970177	1.43441	0.879904	1.38452
2007-03-06	1.30545	1.40524	1.22722		1.0322		1.12075	1.12806	1.20327	0.90827				0.737555	0.968506	1.09973	1.15516				1.04829		1.06899	1.06684	1.03288	0.936325	1.04489					1.14685	1.10794				1.2177		0.731551	1.23831	1.35525	0.971147	1.4387	0.869982	1.38857
2007-03-07	1.29774	1.41279	1.22767		1.03132		1.10552	1.11807	1.21149	0.911578				0.745058	0.972506	1.11132	1.1621				1.05748		1.05716	1.06838	1.03276	0.934767	1.04224					1.14837	1.10026				1.21588		0.732165	1.23591	1.3513	0.97796	1.44602	0.866052	1.39224
2007-03-08	1.29794	1.40585	1.23059		1.03023		1.08999	1.10342	1.21243	0.919336				0.747896	0.982869	1.11991	1.17045				1.05537		1.04153	1.06998	1.01968	0.93946	1.04272					1.15233	1.09526				1.21722		0.733574	1.23335	1.34935	0.986371	1.46213	0.869207	1.4035
2007-03-09	1.29789	1.40325	1.23821		1.03047		1.07893	1.08982	1.21107	0.918856				0.744307	0.98901	1.12389	1.16635				1.06009		1.02752	1.06884	1.00641	0.939426	1.04149					1.14055	1.09408				1.21328		0.731714	1.23914	1.34684	0.986337	1.47925	0.866922	1.41537
2007-03-10	1.29282	1.39735	1.24278		1.03149		1.06552	1.0792	1.21367	0.910242				0.73869	0.995689	1.12078	1.16931				1.05118		1.01376	1.07275	0.987223	0.93748	1.03588					1.13278	1.09151				1.21659		0.730004	1.2399	1.34929	0.991439	1.50448	0.856584	1.42966
2007-03-11	1.28896	1.38716	1.25208		1.0328		1.05371	1.06776	1.22055	0.901809				0.737647	1.00058	1.11348	1.17005				1.04479		1.00253	1.07646	0.971953	0.935828	1.031					1.13715	1.09182				1.21804		0.730906	1.24874	1.3521	0.991373	1.52598	0.843607	1.44028
2007-03-12	1.28924	1.38545	1.25039		1.02744		1.04756	1.05321	1.22036	0.891563				0.735569	1.01407	1.10714	1.16326				1.03426		0.991765	1.07482	0.963492	0.940967	1.02479					1.1403	1.09307				1.22289		0.729737	1.25612	1.35014	0.991372	1.54884	0.826903	1.43964
2007-03-13	1.2827	1.3765	1.25495		1.01971		1.04412	1.03871	1.22032	0.886221				0.739476	1.03471	1.10208	1.16471				1.02279		0.979206	1.07775	0.963453	0.936471	1.0275					1.13747	1.10429				1.21839		0.730966	1.25768	1.35282	0.984457	1.57277	0.811122	1.45409
2007-03-14	1.277	1.38092	1.26148		1.01583		1.04713	1.02263	1.22656	0.882732				0.742092	1.0422	1.09964	1.16748				1.00978		0.967032	1.0779	0.956969	0.93387	1.026					1.13247	1.11301				1.2105		0.73415	1.26129	1.35865	0.977668	1.58769	0.792826	1.46714
2007-03-15	1.26891	1.3806	1.26444		1.00872		1.04183	1.0061	1.22653	0.884885				0.742874	1.04441	1.09989	1.16766				0.99925		0.958645	1.08529	0.953434	0.929323	1.02945					1.12166	1.1201				1.2035		0.738061	1.25794	1.35801	0.971397	1.6012	0.782752	1.47271
2007-03-16	1.26477	1.38937	1.26894		1.00791		1.03616	0.986996	1.23051	0.889637				0.750635	1.0367	1.0998	1.16623				1.00483		0.958724	1.0908	0.953932	0.934876	1.0234					1.11126	1.12692				1.20197		0.741558	1.25569	1.35792	0.962671	1.61779	0.774641	1.4737
2007-03-17	1.26353	1.39303	1.27206		1.00255		1.03368	0.969103	1.23435	0.887261				0.752793	1.01961	1.10048	1.16519				0.999325		0.956168	1.09414	0.954317	0.939659	1.02365					1.10722	1.12729				1.1997		0.745055	1.25637	1.3547	0.963355	1.6393	0.764132	1.47833
2007-03-18	1.26421	1.39605	1.26973		0.996851		1.03426	0.952079	1.24186	0.878657				0.752284	1.01683	1.10038	1.16213				0.988851		0.94448	1.093	0.957636	0.945069	1.02156					1.10611	1.12762				1.19082		0.746439	1.25206	1.35157	0.963252	1.64936	0.759709	1.49171
2007-03-19	1.26459	1.39027	1.26032		0.988925		1.03636	0.936953	1.24164	0.871693				0.754395	1.02012	1.10016	1.16452				0.977519		0.936014	1.09211	0.960054	0.950764	1.02493					1.10005	1.12665				1.18433		0.745901	1.24372	1.35006	0.96303	1.67841	0.758546	1.49628
2007-03-20	1.26711	1.39677	1.25813		0.980938		1.03395	0.917818	1.24214	0.863181				0.757057	1.02882	1.10066	1.16575				0.967564		0.916285	1.09343	0.962342	0.952795	1.02452					1.10094	1.12315				1.18295		0.744067	1.23178	1.34851	0.987006	1.70264	0.754135	1.50022
2007-03-21	1.26834	1.40319	1.25297		0.975322		1.0257	0.901207	1.24081	0.869224				0.757653	1.04653	1.10034	1.17083				0.95791		0.900094	1.08728	0.964065	0.954776	1.01616					1.10292	1.12151				1.18306		0.743852	1.22949	1.35376	0.991564	1.70601	0.743494	1.50712
2007-03-22	1.26563	1.41521	1.25027		0.968785		1.0205	0.883198	1.24351	0.876762				0.75861	1.06736	1.10881	1.17154				0.94373		0.891399	1.0765	0.963362	0.95211	1.01602					1.10828	1.12253				1.18604		0.746458	1.23377	1.36009	0.978704	1.70942	0.736105	1.51197
2007-03-23	1.26968	1.42149	1.25241		0.965919		1.0133	0.8649	1.24835	0.881141				0.760109	1.07479	1.11183	1.16903				0.936742		0.888635	1.08169	0.958339	0.942193	1.01085					1.11491	1.12489				1.18865		0.748138	1.23317	1.36793	0.968691	1.71036	0.731247	1.51863
2007-03-24	1.27246	1.42507	1.25204		0.965264		1.00518	0.85741	1.25304	0.884218				0.759499	1.07495	1.10492	1.16562				0.951898		0.874863	1.07602	0.969024	0.928224	1.0162					1.1205	1.12652				1.18398		0.748733	1.23297	1.37178	0.975812	1.70877	0.731408	1.52389
2007-03-25	1.26448	1.42218	1.25184		0.962214		0.994153	0.850636	1.25815	0.885223				0.76068	1.06656	1.10305	1.16329				0.973201		0.8656	1.07542	0.9746	0.930469	1.01354					1.12813	1.12156				1.18622		0.748348	1.24442	1.37721	0.99602	1.71078	0.728504	1.5336
2007-03-26	1.25464	1.42521	1.25385		0.958824		0.985415	0.84434	1.25682	0.884795				0.763915	1.07332	1.10768	1.16083				0.978015		0.861555	1.07878	0.985064	0.928679	1.00797					1.13527	1.11746				1.18705		0.751308	1.25275	1.38143	1.00519	1.70946	0.721957	1.54544
2007-03-27	1.24789	1.43131	1.26052		0.951459		0.981502	0.839513	1.25323	0.885076				0.767169	1.0737	1.1065	1.15972				0.974681		0.858071	1.0761	0.996226	0.93	0.999515					1.13459	1.11331				1.18301		0.754643	1.25267	1.38182	1.01047	1.71227	0.71725	1.55336
2007-03-28	1.24509	1.4399	1.25826		0.950014		0.975956	0.833167	1.24824	0.885419				0.773562	1.05055	1.10841	1.15806				0.97467		0.8623	1.06559	1.01706	0.922863	0.999558					1.14091	1.11255				1.18758		0.756925	1.26515	1.37617	1.01039	1.7157	0.708349	1.56044
2007-03-29	1.23935	1.44425	1.26183		0.949475		0.969374	0.8276	1.2399	0.886743				0.782418	1.0434	1.11306	1.15723				0.98262		0.855286	1.06903	1.03354	0.918398	1.00258					1.14715	1.11792				1.18849		0.758465	1.28167	1.37391	1.01917	1.72063	0.702808	1.56966
2007-03-30	1.23572	1.44965	1.26077		0.951214		0.96574	0.822889	1.23929	0.890726				0.78438	1.0416	1.12015	1.15934				0.992473		0.849798	1.06448	1.03432	0.909736	0.992839					1.14555	1.13149				1.18719		0.759231	1.28489	1.37568	1.02741	1.71756	0.705925	1.57844
2007-03-31	1.23487	1.45755	1.24431		0.955612		0.958454	0.823031	1.24077	0.895056				0.791934	1.03681	1.12905	1.15795				0.983188		0.846658	1.07215	1.04459	0.906249	0.999513					1.14473	1.13822				1.17949		0.759653	1.28266	1.37491	1.02738	1.71528	0.708695	1.58795
2007-04-01	1.22638	1.46065	1.23495		0.962575		0.956416	0.824634	1.23723	0.901414				0.794755	1.03792	1.12607	1.14911				0.973473		0.844446	1.07455	1.05391	0.904315	1.00567					1.14147	1.14583				1.17821		0.755355	1.28337	1.36902	1.05154	1.70881	0.708767	1.59641
2007-04-02	1.21776	1.46733	1.24252		0.965891		0.949153	0.827996	1.24328	0.904785				0.802009	1.04055	1.12996	1.15321				0.971765		0.842376	1.07987	1.05006	0.8998	1.00377					1.14246	1.14481				1.17491		0.756856	1.27241	1.36913	1.06512	1.7041	0.737901	1.59903
2007-04-03	1.21653	1.45972	1.2468		0.961005		0.940263	0.819908	1.25183	0.896783				0.804335	1.04803	1.12989	1.15638				0.962902		0.840019	1.08543	1.03696	0.903476	1.0022					1.14513	1.15099				1.17566		0.76201	1.26821	1.35668	1.0821	1.70338	0.758563	1.59958
2007-04-04	1.21469	1.45575	1.24634		0.949129		0.93258	0.807282	1.2577	0.888314				0.812221	1.05582	1.12169	1.1604				0.955198		0.829583	1.08411	1.03382	0.905846	0.996939					1.14558	1.15708				1.18027		0.764731	1.27646	1.3533	1.09421	1.69856	0.755932	1.60585
2007-04-05	1.21282	1.45812	1.24157		0.939962		0.922586	0.798763	1.25377	0.88539				0.826185	1.06458	1.12725	1.165				0.951861		0.813944	1.07735	1.05109	0.909464	0.997359					1.1554	1.16362				1.1839		0.763121	1.28087	1.36035	1.10581	1.68859	0.751777	1.62224
2007-04-06	1.21586	1.45603	1.24303		0.930407		0.918233	0.793263	1.25345	0.885189				0.83979	1.06651	1.1265	1.16591				0.953818		0.8026	1.07278	1.05124	0.911701	0.997394					1.16495	1.1689				1.18271		0.761739	1.28402	1.37039	1.1187	1.6843	0.748453	1.64039
2007-04-07	1.2136	1.45596	1.24244		0.929878		0.909212	0.791811	1.25141	0.908056				0.850888	1.05452	1.13019	1.16702				0.957515		0.792158	1.06945	1.02446	0.910419	0.985358					1.17077	1.17999				1.17889		0.760919	1.285	1.37241	1.12373	1.67819	0.753126	1.65764
2007-04-08	1.20982	1.45363	1.24115		0.928197		0.897251	0.790023	1.24753	0.909975				0.868678	1.04963	1.13043	1.16406				0.953907		0.779672	1.07043	1.02428	0.9038	0.968224					1.17795	1.18144				1.17446		0.762156	1.28086	1.36834	1.12192	1.67907	0.755975	1.68004
2007-04-09	1.20927	1.45307	1.24105		0.927991		0.88416	0.786423	1.2474	0.907407				0.889164	1.04345	1.13027	1.15703				0.951328		0.771918	1.07317	1.02418	0.898332	0.957262					1.18698	1.18516				1.16705		0.765323	1.28186	1.37595	1.13553	1.67346	0.757816	1.69944
2007-04-10	1.20518	1.45276	1.24008		0.929394		0.879373	0.782579	1.24011	0.899278				0.901073	1.03871	1.13634	1.15991				0.952992		0.767981	1.07479	1.02388	0.894999	0.950433					1.19648	1.19407				1.16623		0.764108	1.28231	1.3806	1.14476	1.66904	0.757366	1.71522
2007-04-11	1.19823	1.45504	1.24409		0.927426		0.882127	0.776893	1.23883	0.891742				0.918626	1.04363	1.13871	1.16197				0.960374		0.75878	1.07749	1.0238	0.878329	0.945042					1.19748	1.19462				1.16106		0.762513	1.28463	1.37518	1.15728	1.6673	0.745056	1.72945
2007-04-12	1.19132	1.45514	1.25111		0.926242		0.891073	0.767812	1.23991	0.880814				0.921109	1.05435	1.14416	1.1663				0.965751		0.746163	1.07264	1.0379	0.856925	0.948249					1.20433	1.19498				1.16458		0.764625	1.285	1.3697	1.16226	1.65928	0.7376	1.73665
2007-04-13	1.18802	1.45106	1.25783		0.924669		0.884754	0.761115	1.23488	0.88227				0.921985	1.06649	1.15217	1.16926				0.959297		0.73111	1.06889	1.03797	0.842424	0.945805					1.20142	1.19632				1.16992		0.766026	1.28569	1.36876	1.16374	1.65858	0.726208	1.7425
2007-04-14	1.18437	1.4522	1.26621		0.918052		0.877331	0.75626	1.23628	0.890166				0.927463	1.06485	1.15266	1.16545				0.953508		0.707649	1.06303	1.03376	0.83703	0.946312					1.20377	1.1919				1.1699		0.76643	1.28548	1.3631	1.18578	1.65891	0.721017	1.74712
2007-04-15	1.17733	1.45373	1.26603		0.91347		0.871272	0.752712	1.2307	0.893841				0.930695	1.07513	1.14503	1.16738				0.951039		0.691004	1.05996	1.05098	0.836997	0.951277					1.2018	1.18697				1.16521		0.77432	1.29163	1.35472	1.20672	1.66642	0.712732	1.75058
2007-04-16	1.17106	1.44795	1.27002		0.90984		0.875861	0.753428	1.22152	0.896076				0.932845	1.0863	1.13161	1.1724				0.94808		0.687455	1.0579	1.08296	0.836937	0.968874					1.20521	1.18459				1.15512		0.778484	1.30194	1.35297	1.21746	1.67312	0.709604	1.75136
2007-04-17	1.16724	1.45183	1.26611		0.906137		0.877437	0.753768	1.21515	0.894959				0.939067	1.10037	1.13153	1.17148				0.940975		0.68868	1.05573	1.1174	0.836811	0.966113					1.20147	1.18146				1.15605		0.784269	1.29282	1.35254	1.23447	1.67751	0.709394	1.75
2007-04-18	1.16318	1.45372	1.26239		0.9086		0.877256	0.756715	1.21161	0.894798				0.950278	1.10374	1.1226	1.17288				0.927968		0.687762	1.05748	1.12623	0.837802	0.966101					1.19537	1.18225				1.16121		0.787354	1.2907	1.3529	1.23341	1.69015	0.711001	1.75923
2007-04-19	1.1614	1.44986	1.26114		0.905944		0.869246	0.751588	1.20881	0.893095				0.949899	1.12545	1.11677	1.17973				0.91314		0.687767	1.05774	1.1358	0.834621	0.967569			0.837321		1.19745	1.18864				1.16379		0.785319	1.28659	1.34919	1.22209	1.69957	0.711033	1.76371
2007-04-20	1.16612	1.45361	1.26028		0.904619		0.864331	0.750746	1.20021	0.888364				0.949424	1.14332	1.11473	1.18039				0.899832		0.689519	1.06079	1.14269	0.834145	0.960319			0.836845		1.19466	1.19194				1.15954		0.786699	1.2834	1.34774	1.21474	1.70345	0.710662	1.7597
2007-04-21	1.15735	1.45896	1.25225		0.901348		0.855223	0.750539	1.19524	0.885712				0.950408	1.14424	1.11102	1.17947				0.879971		0.689588	1.06553	1.14502	0.832992	0.963242			0.835729		1.1961	1.19269				1.15136		0.785614	1.26473	1.3508	1.20589	1.71083	0.70775	1.76256
2007-04-22	1.14196	1.46138	1.25089		0.89736		0.853163	0.751519	1.19941	0.88613				0.955961	1.14679	1.108	1.17546				0.877543		0.689858	1.07042	1.1689	0.836107	0.962431			0.842799		1.19365	1.19157				1.14203		0.786072	1.27259	1.35619	1.20189	1.72682	0.702571	1.76831
2007-04-23	1.13057	1.46201	1.24977		0.896332		0.846538	0.747568	1.197	0.889566				0.958869	1.16692	1.10439	1.17343				0.874845		0.693592	1.0706	1.20627	0.839777	0.974979			0.845897		1.18126	1.18937				1.12959		0.786086	1.28289	1.35346	1.19937	1.74242	0.696654	1.7763
2007-04-24	1.12922	1.46178	1.25229		0.890892		0.841089	0.743447	1.18915	0.890453				0.969049	1.17978	1.09411	1.16678				0.866988		0.695146	1.06768	1.20593	0.840398	0.970134			0.836219		1.16912	1.17988				1.12385		0.785276	1.29018	1.34903	1.19618	1.74642	0.696791	1.78121
2007-04-25	1.12755	1.45123	1.25515		0.8903		0.838689	0.743319	1.1843	0.892751				0.971282	1.19134	1.08775	1.16223				0.865861		0.694436	1.07278	1.20245	0.842095	0.964272			0.829836		1.16617	1.16858				1.12076		0.782904	1.2886	1.34684	1.20396	1.74154	0.694917	1.7835
2007-04-26	1.12203	1.45194	1.25441		0.890419		0.834701	0.747693	1.17979	0.88998				0.971483	1.20198	1.07596	1.16644				0.86861		0.690636	1.06779	1.20279	0.835881	0.953805			0.832869		1.17338	1.15922				1.12002		0.784184	1.29247	1.33656	1.20246	1.73301	0.692537	1.79105
2007-04-27	1.11584	1.47032	1.26064		0.889689		0.832529	0.754569	1.17689	0.892947				0.963356	1.21292	1.06578	1.16824				0.874376		0.692513	1.06496	1.20214	0.832783	0.948099			0.832315		1.18284	1.16697				1.11043		0.784522	1.29449	1.32779	1.21384	1.72545	0.688813	1.77815
2007-04-28	1.11245	1.4819	1.25992		0.892744		0.823912	0.753994	1.17062	0.900064				0.960665	1.21031	1.06312	1.16881				0.869083		0.691852	1.07376	1.21672	0.827249	0.941734			0.831859		1.18176	1.17057				1.11349		0.783137	1.28705	1.32174	1.21589	1.72442	0.684697	1.77685
2007-04-29	1.10955	1.49836	1.25692		0.892207		0.812819	0.751253	1.16423	0.904037				0.959497	1.20128	1.06062	1.16901				0.867391		0.676442	1.07646	1.21974	0.840528	0.942566			0.821055		1.18334	1.18208				1.11656		0.780502	1.27942	1.32073	1.19596	1.72507	0.683201	1.77983
2007-04-30	1.10657	1.51123	1.25555		0.893847		0.805368	0.752014	1.16225	0.901118				0.952073	1.19252	1.09395	1.17366				0.863878		0.666485	1.06775	1.21227	0.849564	0.947638			0.82077		1.17793	1.19248				1.11642		0.777707	1.27635	1.32272	1.19269	1.72674	0.683187	1.78109
2007-05-01	1.10454	1.51326	1.25144		0.893655		0.795546	0.751843	1.15969	0.896848				0.95206	1.18403	1.08331	1.17094				0.844214		0.66129	1.05656	1.21445	0.85856	0.93813			0.820599		1.16728	1.1932				1.11968		0.775777	1.26855	1.3229	1.18676	1.72716	0.6826	1.78423
2007-05-02	1.10265	1.51599	1.24531		0.901976		0.787647	0.7517	1.16323	0.899828				0.955435	1.17718	1.07588	1.17176				0.848642		0.656398	1.04922	1.23903	0.858535	0.921004			0.820456		1.16476	1.19075				1.11674		0.776501	1.2595	1.32007	1.17736	1.73022	0.686432	1.78875
2007-05-03	1.10042	1.52395	1.24119		0.908229		0.781478	0.75148	1.17512	0.904628				0.959324	1.17441	1.07392	1.17369				0.857783		0.6545	1.04281	1.25346	0.863453	0.920531			0.820237		1.16474	1.19012				1.11324		0.781848	1.26359	1.32148	1.17721	1.73386	0.688741	1.79286
2007-05-04	1.09426	1.52753	1.23955		0.916223		0.777029	0.747955	1.16728	0.915667				0.961178	1.16941	1.08189	1.17899				0.857341		0.653486	1.04838	1.27651	0.855177	0.924345			0.828683		1.16934	1.19783				1.11098		0.785088	1.26236	1.33284	1.18827	1.7378	0.69213	1.79292
2007-05-05	1.09714	1.5174	1.23603		0.920701		0.773497	0.749408	1.16426	0.922724				0.964092	1.15905	1.0815	1.17659				0.849621		0.650475	1.04811	1.27817	0.859704	0.923232			0.834561		1.16825	1.20023				1.10823		0.791748	1.25136	1.33822	1.20444	1.73702	0.695123	1.79702
2007-05-06	1.09679	1.52304	1.23452		0.927348		0.768501	0.751338	1.15704	0.928461				0.95984	1.15212	1.0696	1.16969				0.848272		0.650783	1.05048	1.29448	0.860214	0.916895			0.840529		1.17456	1.1975				1.10905		0.796957	1.24789	1.3388	1.21203	1.7365	0.697702	1.80107
2007-05-07	1.09505	1.51504	1.23377		0.926328		0.765035	0.755844	1.15152	0.934051				0.964671	1.14326	1.06193	1.15999				0.845988		0.659527	1.05041	1.30687	0.860246	0.918529			0.846509		1.18251	1.19677				1.11482		0.807013	1.23987	1.33481	1.21045	1.74325	0.694557	1.79903
2007-05-08	1.08898	1.51501	1.24236		0.926049		0.763255	0.760153	1.14563	0.937219				0.969721	1.16412	1.05893	1.15334				0.843558		0.668234	1.04881	1.31663	0.865166	0.912668			0.853382		1.18443	1.20327				1.11478		0.816671	1.23567	1.33356	1.20055	1.74222	0.690659	1.80088
2007-05-09	1.08377	1.50728	1.23687		0.925904		0.760045	0.763464	1.14452	0.941413				0.9737	1.18438	1.04812	1.14292				0.841199		0.678613	1.04503	1.30135	0.86734	0.920049			0.854131		1.18253	1.20764				1.11961		0.823318	1.24606	1.33811	1.21112	1.73911	0.684289	1.80457
2007-05-10	1.07651	1.50458	1.2306		0.924136		0.760011	0.770348	1.15096	0.951743				0.97366	1.18818	1.05009	1.1384				0.836392		0.685265	1.04261	1.29042	0.869472	0.921695			0.875718		1.17484	1.21261				1.11707		0.8205	1.24435	1.34807	1.21476	1.73553	0.679491	1.79941
2007-05-11	1.06846	1.5006	1.22251		0.92341		0.763959	0.77627	1.16133	0.956047				0.976666	1.18979	1.0473	1.13636				0.831394		0.690974	1.03972	1.26976	0.871836	0.926126			0.87944		1.17591	1.2219				1.11857		0.828	1.24464	1.34353	1.26599	1.72792	0.687593	1.80021
2007-05-12	1.06064	1.47744	1.22579		0.918865		0.76239	0.782082	1.16441	0.961047				0.982069	1.19326	1.04865	1.13259				0.832402		0.691753	1.04026	1.29737	0.878335	0.917876			0.897395		1.17835	1.23449				1.11896		0.824679	1.23997	1.34109	1.29368	1.71634	0.694838	1.7966
2007-05-13	1.05423	1.4722	1.22904		0.914129		0.761258	0.786273	1.16374	0.969716				0.986186	1.20366	1.05093	1.12295				0.838002		0.690002	1.03905	1.32248	0.893272	0.938463			0.908126		1.17969	1.23457				1.1246		0.824013	1.24218	1.33964	1.31419	1.70812	0.694726	1.80706
2007-05-14	1.04708	1.44963	1.22992		0.912345		0.761989	0.785435	1.1638	0.969565				0.986033	1.21308	1.04643	1.11589				0.848911		0.69786	1.03496	1.33552	0.895628	0.935114			0.906689		1.18335	1.23451				1.12768		0.821805	1.23541	1.33841	1.32513	1.70368	0.701236	1.80945
2007-05-15	1.04519	1.42463	1.22645		0.904241		0.76238	0.785596	1.16097	0.968401				0.99247	1.22722	1.04025	1.11133				0.857853		0.707214	1.03599	1.35904	0.88953	0.934819			0.904054		1.19394	1.23396				1.12472		0.817434	1.23036	1.3412	1.34982	1.70486	0.704167	1.80772
2007-05-16	1.03949	1.41623	1.22925		0.894058		0.762976	0.785502	1.15737	0.965616				0.994631	1.22782	1.0278	1.10596				0.865548		0.714027	1.03911	1.38448	0.883601	0.93714			0.900128		1.19162	1.23449				1.12639		0.81223	1.22561	1.33762	1.37326	1.7072	0.70324	1.80912
2007-05-17	1.0325	1.40536	1.22157		0.882238		0.759098	0.786353	1.15372	0.958567				0.994368	1.23738	1.01879	1.09923				0.864398		0.71717	1.0453	1.41282	0.876119	0.945479			0.878651		1.18618	1.23236				1.12687		0.814608	1.22283	1.33933	1.39398	1.70425	0.703836	1.81262
2007-05-18	1.025	1.39441	1.2202		0.87512		0.754953	0.78737	1.15626	0.952617				0.993914	1.24569	1.01318	1.09458				0.855101		0.720568	1.05733	1.4334	0.882233	0.955751			0.887584	0.874881	1.1841	1.235				1.12349		0.818734	1.22159	1.34022	1.39208	1.70108	0.702256	1.80815
2007-05-19	1.01805	1.39133	1.22278		0.870649		0.753143	0.787543	1.15621	0.955595				0.997589	1.2519	1.01442	1.09386				0.848293		0.730425	1.06522	1.45104	0.888977	0.959265			0.900277	0.875259	1.18706	1.2286				1.11781		0.828657	1.23295	1.3433	1.38232	1.69439	0.698364	1.80481
2007-05-20	1.01352	1.37909	1.21446		0.868408		0.749012	0.79071	1.15318	0.955164				1.00099	1.24578	1.00028	1.08895				0.838327		0.731497	1.07581	1.45245	0.898709	0.956292			0.918921	0.887461	1.18239	1.22671				1.11894		0.837059	1.23484	1.34577	1.37343	1.68101	0.693308	1.79959
2007-05-21	1.00709	1.37904	1.19968		0.873614		0.734657	0.781713	1.15627	0.953101				1.00419	1.24438	0.984658	1.08142				0.827005		0.734353	1.08755	1.44081	0.904059	0.952995			0.942107	0.891112	1.18378	1.22087				1.11055		0.84931	1.23124	1.34151	1.36243	1.67094	0.689432	1.79073
2007-05-22	1.00235	1.37159	1.19829		0.877966		0.729104	0.775461	1.15513	0.952963				1.00476	1.24861	0.980429	1.0726				0.816429		0.7334	1.08939	1.41541	0.906533	0.957683			0.958376	0.89053	1.18502	1.21875				1.10563		0.84888	1.22108	1.33656	1.35405	1.65805	0.692843	1.78333
2007-05-23	0.992217	1.35766	1.19342		0.884418		0.729	0.778581	1.15218	0.959227				1.00553	1.24484	0.977429	1.06616				0.811874		0.724974	1.08345	1.40583	0.92014	0.957501			0.965588	0.88289	1.18335	1.21848				1.09322		0.841769	1.2172	1.32257	1.34787	1.64524	0.697404	1.77114
2007-05-24	0.980066	1.36027	1.1835		0.89494		0.728551	0.770238	1.15152	0.962977				1.00729	1.2455	0.978497	1.05922				0.807112		0.725805	1.08598	1.39947	0.930469	0.958824			0.977744	0.869362	1.17373	1.21573				1.09335		0.840633	1.21002	1.30785	1.33758	1.63017	0.703226	1.76136
2007-05-25	0.976211	1.36107	1.17723		0.90381		0.728332	0.757434	1.15526	0.955185				1.01207	1.24455	0.977425	1.05011				0.803846		0.723495	1.09885	1.39954	0.947855	0.949781			0.98888	0.859921	1.16599	1.21352				1.0861		0.839918	1.20768	1.29602	1.34088	1.61664	0.710239	1.74882
2007-05-26	0.969124	1.35393	1.1732		0.905574		0.727654	0.749054	1.15516	0.949394				1.02099	1.24609	0.996194	1.04167				0.7986		0.722612	1.11355	1.3914	0.955772	0.940987			0.996474	0.853904	1.15916	1.22509				1.08051		0.834617	1.20958	1.2885	1.34626	1.60484	0.71346	1.73856
2007-05-27	0.961265	1.34309	1.1786		0.904342		0.726001	0.740535	1.15142	0.953827				1.02513	1.21798	1.01215	1.04252				0.795838		0.730092	1.12003	1.3811	0.958378	0.939309			0.994238	0.854674	1.15248	1.21708				1.07089		0.827575	1.19996	1.28557	1.34758	1.59415	0.717999	1.73805
2007-05-28	0.959126	1.32694	1.17854		0.904846		0.724098	0.731944	1.14893	0.961192				1.03175	1.22145	1.02218	1.0455				0.799817		0.730295	1.11836	1.36755	0.954851	0.93815			0.99379	0.862478	1.14624	1.2143				1.07268		0.835875	1.19529	1.29325	1.34357	1.58301	0.723638	1.73425
2007-05-29	0.954218	1.29956	1.16848		0.904022		0.723593	0.728452	1.1456	0.96842			0.964799	1.03819	1.21723	1.01609	1.04775				0.80667		0.722917	1.11967	1.35134	0.954805	0.928726			0.988382	0.863647	1.14002	1.21735				1.07629		0.840731	1.20071	1.29155	1.33944	1.56546	0.726395	1.72658
2007-05-30	0.945354	1.28387	1.16397		0.900613		0.721822	0.727173	1.13972	0.971636			0.963707	1.04351	1.21514	0.996825	1.04501				0.810254		0.712898	1.11404	1.33983	0.954353	0.920966			1.00478	0.883065	1.13029	1.21481				1.0902		0.840101	1.20777	1.29411	1.33546	1.54691	0.724188	1.72178
2007-05-31	0.934703	1.28686	1.16019		0.896666		0.721187	0.731194	1.13728	0.975794			0.966303	1.04651	1.2101	0.995972	1.03867				0.812315		0.702432	1.11608	1.33468	0.962967	0.917339			0.991932	0.887698	1.12311	1.21466				1.09571		0.837247	1.20851	1.30025	1.34119	1.53074	0.720412	1.69798
2007-06-01	0.925152	1.27071	1.15601		0.892711		0.72245	0.736913	1.13247	0.977149			0.967899	1.04799	1.20578	0.988822	1.03026				0.81573		0.688065	1.10993	1.33484	0.972789	0.910217			0.97881	0.883533	1.11444	1.21489				1.09835		0.835198	1.21661	1.29593	1.33899	1.51276	0.718076	1.66616
2007-06-02	0.917793	1.25114	1.14793		0.888955		0.724034	0.730568	1.12941	0.976682			0.967026	1.043	1.20095	0.976211	1.01983				0.813494		0.674895	1.10533	1.33839	0.976647	0.902516			0.975923	0.870511	1.10145	1.21315				1.10217		0.829728	1.2149	1.28697	1.35621	1.49493	0.717403	1.63891
2007-06-03	0.908756	1.24543	1.13037		0.890558		0.721186	0.729624	1.12621	0.984233			0.966934	1.04872	1.19576	0.975921	1.01784				0.811853		0.671142	1.10726	1.3392	0.967267	0.906417			0.978757	0.865447	1.09031	1.22114				1.10093		0.831031	1.2069	1.27428	1.36276	1.48073	0.718153	1.61996
2007-06-04	0.901109	1.25174	1.12375		0.894898		0.712768	0.721156	1.11749	0.992568			0.966907	1.0487	1.20139	0.96753	1.01961				0.81126		0.676434	1.10535	1.34142	0.961299	0.905706			0.986489	0.869255	1.07606	1.22547				1.10069		0.833066	1.19961	1.27556	1.35543	1.46869	0.724746	1.6104
2007-06-05	0.895082	1.26382	1.12106		0.89679		0.705344	0.722004	1.10824	0.996976			0.966883	1.05176	1.19946	0.960787	1.01197				0.809733		0.681442	1.1004	1.34543	0.957473	0.907182			0.989652	0.867057	1.06259	1.22473				1.10409		0.837206	1.20101	1.27405	1.3447	1.46069	0.732714	1.59591
2007-06-06	0.883857	1.26368	1.11491		0.895325		0.699858	0.717142	1.10308	0.996992			0.965025	1.04991	1.18981	0.950447	1.00004				0.803391		0.680423	1.09502	1.35172	0.949205	0.90265			0.989698	0.856519	1.0459	1.21002				1.10914		0.842718	1.19792	1.26714	1.34122	1.44974	0.73811	1.58086
2007-06-07	0.877075	1.24938	1.11394		0.897185		0.696777	0.719077	1.09574	1.00323			0.964631	1.05826	1.18557	0.942471	0.992256				0.801474		0.679262	1.09916	1.35305	0.942452	0.903843			0.996543	0.846134	1.03458	1.19991				1.11113		0.847132	1.19539	1.26632	1.33128	1.4414	0.744608	1.57634
2007-06-08	0.871371	1.24857	1.10675		0.903129		0.696755	0.730533	1.08095	1.00954			0.9642	1.06341	1.20641	0.935909	0.981628				0.80492		0.677058	1.10586	1.34952	0.940272	0.890478			1.00464	0.83835	1.025	1.19428				1.1103		0.854962	1.19057	1.26034	1.31966	1.43083	0.746199	1.58383
2007-06-09	0.864054	1.24024	1.10621		0.894318		0.694894	0.726715	1.06841	1.01073			0.961436	1.06696	1.22657	0.93069	0.971893				0.805066		0.678639	1.11048	1.33362	0.93029	0.879116			1.00872	0.838607	1.0148	1.18935				1.11115		0.859729	1.18363	1.254	1.30426	1.41125	0.736734	1.57721
2007-06-10	0.855969	1.2063	1.09465		0.880044		0.694159	0.726008	1.05652	1.00212			0.955556	1.06108	1.22342	0.923099	0.960844				0.801569		0.686539	1.10649	1.31467	0.925827	0.873678			1.01091	0.833316	1.00482	1.17266				1.10497		0.847542	1.17536	1.23741	1.30019	1.39039	0.730855	1.55987
2007-06-11	0.852039	1.17638	1.08643		0.873342		0.699255	0.730647	1.05542	1.00205			0.955534	1.08263	1.21703	0.922898	0.955426				0.807677		0.699936	1.1108	1.3051	0.932133	0.868609			1.01558	0.83212	1.00412	1.16968				1.10202		0.842115	1.17033	1.23124	1.30549	1.37961	0.727836	1.53962
2007-06-12	0.847626	1.15593	1.08573		0.86944		0.706086	0.735553	1.05176	1.00479			0.955491	1.0962	1.21592	0.899281	0.952643				0.820001		0.706967	1.11979	1.30826	0.934971	0.864955			1.02669	0.834477	0.994544	1.17342				1.10191		0.84544	1.16059	1.23028	1.31	1.37156	0.726708	1.52505
2007-06-13	0.840774	1.14511	1.0778		0.863993		0.712785	0.737337	1.0485	1.01374			0.955435	1.1174	1.20912	0.854	0.951783				0.818526		0.713109	1.12828	1.3064	0.934915	0.863184			1.03142	0.848825	0.981712	1.17239				1.09863		0.843592	1.14162	1.21939	1.29816	1.36405	0.730438	1.51422
2007-06-14	0.829741	1.1257	1.07251		0.85282		0.706969	0.733833	1.04865	1.01447			0.955249	1.12068	1.20411	0.848393	0.947574				0.818869		0.718081	1.13019	1.30268	0.940054	0.858458			1.03638	0.867129	0.968331	1.17109				1.09542		0.84062	1.13661	1.20881	1.28992	1.35497	0.734515	1.50052
2007-06-15	0.823432	1.11654	1.06687		0.847219		0.710447	0.728378	1.04273	1.01768			0.955108	1.12441	1.21396	0.837252	0.945708				0.823444		0.723038	1.13149	1.30618	0.938751	0.850831			1.03731	0.879388	0.956434	1.17681				1.08963		0.842171	1.13371	1.20093	1.28978	1.34619	0.733777	1.49025
2007-06-16	0.819477	1.11042	1.05817		0.848126		0.719703	0.718184	1.0392	1.01605			0.955684	1.12729	1.22482	0.823721	0.942417				0.829976		0.713308	1.13453	1.31262	0.932748	0.852626			1.03841	0.892146	0.948856	1.18611				1.0862		0.838221	1.12152	1.19084	1.29036	1.33934	0.733681	1.48352
2007-06-17	0.817028	1.10979	1.04651		0.841978		0.730162	0.704656	1.03443	1.0152			0.955524	1.1291	1.21354	0.819797	0.932775				0.837318		0.698318	1.13753	1.31897	0.932588	0.856324			1.04074	0.897597	0.936207	1.19011				1.08019		0.839467	1.1153	1.18574	1.28978	1.3349	0.734815	1.4743
2007-06-18	0.817512	1.1047	1.03049		0.832487		0.723625	0.699451	1.0258	1.01571			0.953264	1.12788	1.20697	0.813921	0.930033				0.83984		0.688067	1.13985	1.32338	0.938939	0.855689			1.04072	0.89699	0.922475	1.19067				1.07114		0.841684	1.09927	1.18178	1.28752	1.33137	0.732555	1.46446
2007-06-19	0.821334	1.10397	1.01809		0.831137		0.724133	0.697655	1.01725	1.02043			0.952387	1.12412	1.20043	0.817746	0.934796				0.843596		0.684452	1.14239	1.31116	0.940063	0.85585			1.05122	0.894008	0.917181	1.19141				1.06556		0.84034	1.08413	1.1792	1.28664	1.32711	0.733593	1.46821
2007-06-20	0.819501	1.09849	1.0129		0.83285		0.72393	0.701874	1.00694	1.02799			0.951533	1.12068	1.19128	0.811636	0.935143				0.840715		0.685813	1.14898	1.30701	0.934408	0.861907			1.05321	0.898149	0.917642	1.18748				1.06104		0.845211	1.08012	1.17081	1.28579	1.32064	0.737488	1.47644
2007-06-21	0.815019	1.09844	1.00783		0.826814		0.725271	0.701562	1.00367	1.03309			0.949876	1.12744	1.19123	0.811569	0.942597				0.839222		0.685154	1.16539	1.30308	0.934359	0.868552			1.06269	0.901248	0.911336	1.18424				1.05238		0.847536	1.06884	1.16436	1.28574	1.32059	0.743628	1.48499
2007-06-22	0.804714	1.08254	0.99445		0.818392		0.73913	0.703016	0.99749	1.03681			0.940573	1.14162	1.18422	0.790395	0.942616				0.840691		0.676053	1.18157	1.29391	0.932593	0.860162			1.05534	0.899712	0.905123	1.18079				1.04722		0.847631	1.05977	1.15703	1.28427	1.31118	0.746369	1.48197
2007-06-23	0.798641	1.07475	0.987934		0.816291		0.749699	0.705423	0.987069	1.0402			0.937808	1.15989	1.17102	0.767422	0.940092				0.842246		0.668958	1.19442	1.28354	0.930935	0.85513			1.05061	0.903771	0.898378	1.18196				1.05385		0.85353	1.04568	1.15044	1.28423	1.30046	0.752067	1.47759
2007-06-24	0.791709	1.06729	0.984723		0.819113		0.74751	0.704119	0.973626	1.04313			0.937759	1.17861	1.16852	0.765895	0.937457				0.844194		0.661958	1.19244	1.27431	0.936678	0.843431			1.05382	0.901277	0.892724	1.18733				1.0568		0.861241	1.03786	1.14729	1.28151	1.29647	0.749208	1.47341
2007-06-25	0.787926	1.06849	0.98034		0.819658		0.743259	0.705563	0.966378	1.05643			0.938393	1.19855	1.17087	0.77181	0.928661				0.844593		0.653901	1.19584	1.27494	0.937312	0.841493			1.05218	0.901944	0.88024	1.18897				1.05619		0.865662	1.03175	1.13868	1.28042	1.29154	0.743722	1.46596
2007-06-26	0.788889	1.05396	0.977344		0.819359		0.745888	0.708475	0.968983	1.06147			0.937518	1.21331	1.17616	0.775982	0.926113				0.839202		0.651626	1.19655	1.28109	0.936436	0.839771			1.0457	0.905848	0.86537	1.17774				1.0539		0.864738	1.01549	1.12994	1.27955	1.27113	0.735662	1.45705
2007-06-27	0.793117	1.03933	0.975071		0.822189		0.748347	0.715002	0.970324	1.06318			0.938256	1.23691	1.1797	0.785479	0.923551				0.843273		0.653462	1.19801	1.27608	0.95161	0.842178			1.05308	0.905523	0.853667	1.1687				1.05175		0.858733	1.00403	1.12473	1.28224	1.25657	0.741448	1.44543
2007-06-28	0.79992	1.02938	0.973568		0.821162		0.749498	0.722632	0.967184	1.06594			0.93682	1.25922	1.17185	0.788369	0.917508				0.848311		0.665131	1.19676	1.28088	0.966982	0.83088			1.06193	0.899611	0.850376	1.16094				1.06121		0.847571	1.00067	1.12118	1.27203	1.24385	0.750023	1.42949
2007-06-29	0.794801	1.02759	0.970287		0.822345		0.750878	0.735061	0.966788	1.06627			0.936635	1.29028	1.16561	0.795183	0.911232				0.852083		0.67664	1.20747	1.28116	0.964789	0.826376			1.06951	0.908879	0.850596	1.15337				1.0611		0.844506	1.00344	1.11727	1.26741	1.22915	0.757611	1.39153
2007-06-30	0.789418	1.02942	0.966551		0.825806		0.751716	0.747785	0.961293	1.06446			0.938941	1.29948	1.16368	0.797232	0.906577				0.852941		0.688215	1.21596	1.28041	0.964631	0.815521			1.0759	0.906438	0.843296	1.13663				1.06095		0.844999	1.00558	1.10931	1.26097	1.21789	0.753742	1.35655
2007-07-01	0.784172	1.03228	0.963941		0.829218		0.757215	0.761161	0.959268	1.06571			0.942859	1.29474	1.15786	0.796843	0.899029				0.853639		0.700479	1.20813	1.28334	0.968179	0.800373			1.09235	0.913643	0.836787	1.12166				1.05753		0.846615	0.99581	1.09719	1.24675	1.20299	0.748909	1.34019
2007-07-02	0.781939	1.01661	0.965284		0.834437		0.761417	0.769496	0.964131	1.06367			0.942703	1.29031	1.14857	0.80092	0.897971				0.854394		0.700102	1.21125	1.28451	0.96982	0.798772			1.09319	0.926281	0.833116	1.11442				1.05516		0.84801	0.985542	1.08797	1.23963	1.19144	0.770261	1.31996
2007-07-03	0.778078	0.999008	0.965654		0.835532		0.758822	0.775334	0.96088	1.06293			0.942545	1.30028	1.13992	0.800704	0.895738				0.855733		0.700663	1.22584	1.28399	0.969662	0.802591			1.09593	0.926931	0.822531	1.09865				1.055		0.85789	0.98167	1.0796	1.22938	1.17636	0.788009	1.31071
2007-07-04	0.780968	0.983135	0.954967		0.835937		0.747711	0.780956	0.958366	1.06233			0.930993	1.30792	1.13848	0.804371	0.896963				0.860316		0.708846	1.23218	1.27718	0.96966	0.803253			1.08486	0.929288	0.812728	1.0859				1.05381		0.866604	0.977825	1.07423	1.22163	1.16855	0.780643	1.28255
2007-07-05	0.782487	0.982264	0.948326		0.838726		0.74293	0.791093	0.954806	1.05979			0.931156	1.33355	1.13761	0.804391	0.895701				0.864513		0.726113	1.22266	1.27398	0.968789	0.795107			1.08007	0.922843	0.806612	1.08626				1.04784		0.871323	0.968391	1.07214	1.22255	1.16403	0.797361	1.24945
2007-07-06	0.786796	0.98221	0.943958		0.835056		0.753186	0.802489	0.945529	1.05826			0.932725	1.35132	1.1405	0.793012	0.890229				0.870394		0.74457	1.21457	1.28368	0.965048	0.794955			1.07321	0.915157	0.796427	1.08393				1.04602		0.870529	0.962692	1.06535	1.21976	1.15478	0.803699	1.24138
2007-07-07	0.786417	0.982156	0.939032		0.829529		0.757861	0.810104	0.933354	1.06101			0.935165	1.35682	1.13421	0.776668	0.878092				0.878597		0.763375	1.20926	1.28433	0.958684	0.794332			1.07455	0.917397	0.787892	1.08521				1.03749		0.869216	0.95079	1.06308	1.21961	1.14283	0.804842	1.22638
2007-07-08	0.781544	0.985628	0.934287		0.825678		0.757866	0.814662	0.923929	1.05787			0.954861	1.3662	1.125	0.761904	0.86948				0.883621		0.786664	1.20334	1.28183	0.955219	0.796135			1.07737	0.916178	0.775559	1.09159				1.03438		0.872204	0.946776	1.06489	1.23008	1.1288	0.820075	1.20635
2007-07-09	0.780512	0.992369	0.928958		0.822083		0.757546	0.825387	0.917376	1.05477			0.963306	1.38315	1.12221	0.754948	0.863968				0.885095		0.809806	1.2126	1.28013	0.952508	0.797645			1.08013	0.916728	0.773121	1.09622				1.03475		0.878257	0.933773	1.06679	1.24026	1.11578	0.821724	1.1859
2007-07-10	0.782057	0.992611	0.922396		0.817737		0.762911	0.833986	0.909187	1.05284			0.966823	1.40487	1.10957	0.750013	0.859214				0.891402		0.826008	1.21292	1.28005	0.954625	0.806116			1.07255	0.915527	0.770465	1.0934				1.0287		0.881167	0.924971	1.05855	1.24471	1.09961	0.823235	1.1597
2007-07-11	0.780349	0.983282	0.906662		0.817498		0.770972	0.839405	0.89931	1.04826			0.983664	1.4146	1.11013	0.752206	0.856234				0.896377		0.832334	1.20558	1.27609	0.954117	0.804769			1.05624	0.911413	0.761945	1.085				1.02333		0.880259	0.912805	1.05036	1.24528	1.08325	0.823952	1.12962
2007-07-12	0.775301	0.974485	0.89903		0.821197		0.781966	0.845169	0.900157	1.04747			0.995756	1.42388	1.10184	0.765585	0.851633				0.906516		0.844682	1.19612	1.27362	0.95007	0.806971			1.0498	0.925362	0.755504	1.07876				1.01761		0.880104	0.907461	1.05055	1.23768	1.06334	0.829107	1.12028
2007-07-13	0.772311	0.957474	0.88836		0.825314		0.780123	0.850928	0.902464	1.04848			1.0061	1.42436	1.08569	0.77396	0.847761				0.910076		0.858359	1.19232	1.27343	0.951887	0.802558			1.04426	0.922032	0.753143	1.06727				1.01707		0.880045	0.898924	1.04527	1.23856	1.04481	0.834714	1.09408
2007-07-14	0.769225	0.943266	0.882928		0.825882		0.781286	0.854313	0.912029	1.05518			1.01141	1.44972	1.08654	0.770877	0.847507				0.914127		0.869704	1.19169	1.26892	0.9555	0.807892			1.04838	0.918407	0.750827	1.05432				1.01893		0.880011	0.891763	1.03491	1.2433	1.0309	0.842374	1.0757
2007-07-15	0.766254	0.936181	0.880712		0.826867		0.782772	0.859899	0.914399	1.05505			1.00995	1.47519	1.08716	0.764077	0.841609				0.91939		0.880412	1.18403	1.25727	0.967022	0.803981			1.05421	0.921632	0.753413	1.04013				1.02419		0.880012	0.895257	1.03034	1.26265	1.02016	0.849134	1.06916
2007-07-16	0.76299	0.923311	0.877369		0.823286		0.786872	0.870172	0.909872	1.05289			1.01673	1.50608	1.07796	0.765841	0.835806				0.917919		0.889517	1.17598	1.25398	0.966127	0.806084			1.0623	0.933975	0.753115	1.03247				1.02397		0.880024	0.893563	1.02251	1.27843	1.00638	0.859113	1.06441
2007-07-17	0.758344	0.916785	0.86871		0.824118		0.788056	0.883388	0.906238	1.0504			1.02053	1.53204	1.07947	0.7623	0.832819				0.911779		0.897852	1.16788	1.25254	0.968289	0.801288			1.06907	0.947592	0.745922	1.0247				1.0248		0.879219	0.889432	1.01224	1.26922	0.992396	0.863436	1.0503
2007-07-18	0.754294	0.918481	0.865131		0.823741		0.798259	0.894617	0.910609	1.05507			1.01348	1.55817	1.08656	0.759093	0.83268				0.91272		0.90496	1.16769	1.2476	0.966987	0.801682			1.08196	0.961904	0.738473	1.01763				1.03002		0.879184	0.88782	1.00707	1.26134	0.977357	0.865498	1.02954
2007-07-19	0.752318	0.909877	0.862506		0.824541		0.799726	0.906578	0.912333	1.06039			1.00389	1.58124	1.07599	0.757611	0.82839				0.920985		0.911495	1.17849	1.23779	0.966704	0.798656			1.09396	0.969514	0.737378	1.01259				1.03259		0.879232	0.890138	1.00343	1.2496	0.962432	0.860773	1.01184
2007-07-20	0.743693	0.884643	0.857592		0.828053		0.79573	0.919698	0.913198	1.06545			0.992489	1.58	1.07241	0.754284	0.825626				0.92799		0.925828	1.18707	1.24122	0.977775	0.797036			1.10182	0.960334	0.735578	1.00769				1.0321		0.878556	0.89182	0.99774	1.22603	0.951832	0.861735	1.01116
2007-07-21	0.735811	0.861817	0.847548		0.832087		0.793262	0.933191	0.909352	1.06286			0.978412	1.58204	1.06563	0.748712	0.816645				0.930693		0.934859	1.19266	1.23584	0.988839	0.798774			1.10613	0.951413	0.73332	1.00156				1.03224		0.878609	0.889238	0.991871	1.20987	0.944501	0.859886	0.993604
2007-07-22	0.726957	0.843901	0.840413		0.830636		0.792964	0.944749	0.907469	1.06493			0.961754	1.58089	1.05147	0.745503	0.813142				0.929972		0.939101	1.19784	1.22501	0.985083	0.797584			1.12242	0.945614	0.725435	0.993456				1.03062		0.878624	0.883334	0.987339	1.21548	0.933397	0.860382	0.98304
2007-07-23	0.718136	0.835659	0.840211		0.825258		0.799102	0.952707	0.901766	1.0635			0.967954	1.58166	1.06063	0.740556	0.81072				0.926188		0.943587	1.20545	1.22684	0.989617	0.794971			1.12455	0.945624	0.715245	0.989756				1.02822		0.878634	0.879057	0.974881	1.21253	0.920304	0.868635	0.970151
2007-07-24	0.709551	0.822598	0.843075		0.822061		0.80933	0.963334	0.891344	1.05846			0.954232	1.57633	1.05937	0.740584	0.814699				0.909092		0.948041	1.2259	1.22735	0.985413	0.788472			1.11969	0.945926	0.709409	0.990193				1.03134		0.878663	0.879696	0.968927	1.21074	0.913562	0.867697	0.959545
2007-07-25	0.703981	0.825574	0.847347		0.819435		0.821968	0.974015	0.882024	1.05977			0.93805	1.57229	1.06648	0.741233	0.818383				0.900007		0.949342	1.24246	1.22986	0.986903	0.796023			1.12591	0.947079	0.70097	0.989876				1.02404		0.879311	0.86853	0.96234	1.20112	0.905071	0.871325	0.947954
2007-07-26	0.708671	0.822038	0.841603		0.816359		0.827924	0.979321	0.885029	1.06689			0.929129	1.57223	1.06558	0.741174	0.812597				0.898053		0.953601	1.23872	1.23336	0.981407	0.802293			1.13176	0.94521	0.692304	0.983631				1.02123		0.879252	0.856445	0.960559	1.21174	0.898049	0.873598	0.932178
2007-07-27	0.710523	0.808041	0.835908		0.817483		0.828138	0.981416	0.887002	1.07118			0.922204	1.57685	1.06115	0.741896	0.807562				0.904272		0.954413	1.24118	1.23855	0.985747	0.803045			1.13767	0.94206	0.692284	0.980985				1.02082		0.879974	0.861638	0.960035	1.22462	0.890858	0.877904	0.919754
2007-07-28	0.709588	0.791149	0.836532		0.809668		0.830573	0.983842	0.888742	1.07349			0.922574	1.5794	1.08087	0.739534	0.8059				0.903891		0.950401	1.24149	1.23759	0.980763	0.797278			1.13618	0.93898	0.688059	0.981625				1.01692		0.880001	0.851484	0.966591	1.23676	0.882705	0.88033	0.909984
2007-07-29	0.713301	0.778598	0.828207		0.809099		0.828633	0.986918	0.888225	1.07715			0.934956	1.5827	1.08991	0.737005	0.807897				0.90118		0.95501	1.23685	1.23597	0.980757	0.791895			1.13037	0.941898	0.684243	0.979015				1.01423		0.879995	0.840991	0.967039	1.22706	0.874011	0.880878	0.888808
2007-07-30	0.710758	0.764377	0.825704		0.80969		0.832301	0.989741	0.883089	1.07541			0.946058	1.58146	1.09118	0.736985	0.801269				0.898286		0.959705	1.23817	1.23426	0.986787	0.795921			1.12722	0.946869	0.684173	0.965727				1.01378		0.879976	0.840661	0.958361	1.21016	0.868519	0.882433	0.868836
2007-07-31	0.705058	0.740898	0.831086		0.807171		0.839152	0.990418	0.877086	1.07014			0.93978	1.57836	1.08968	0.736916	0.793923				0.896018		0.959385	1.23757	1.23285	0.991489	0.787595			1.12818	0.941484	0.682907	0.956747				1.01808		0.879906	0.840427	0.953928	1.20262	0.862299	0.882364	0.851125
2007-08-01	0.703905	0.723041	0.832762		0.804466		0.8365	0.989348	0.877732	1.06452			0.9234	1.5855	1.08845	0.736835	0.789428				0.896703		0.966496	1.25053	1.23373	0.991409	0.777556			1.13511	0.943771	0.682086	0.949475				1.01417		0.886649	0.83867	0.952304	1.18219	0.85844	0.892167	0.840236
2007-08-02	0.705057	0.715352	0.824188		0.807821		0.83893	0.988192	0.873084	1.05914			0.923732	1.59207	1.08348	0.73759	0.780623				0.904174		0.975623	1.25801	1.23862	0.991411	0.778738			1.14046	0.956683	0.673491	0.946803		0.895656		1.01564		0.888608	0.841431	0.957031	1.18659	0.853165	0.863432	0.825841
2007-08-03	0.698651	0.718248	0.821339		0.807624		0.84471	0.987309	0.86313	1.05195			0.912454	1.59653	1.0791	0.739615	0.774688				0.91109		0.992583	1.26145	1.24564	0.992811	0.779249			1.14351	0.935533	0.662342	0.945273		0.900127		1.01098		0.884854	0.847074	0.958381	1.1821	0.851637	0.83899	0.815339
2007-08-04	0.697878	0.712048	0.817761		0.815282		0.848825	0.995042	0.854725	1.04878			0.90302	1.60133	1.07192	0.741364	0.768885				0.918417		1.01283	1.2704	1.24155	0.994531	0.779149			1.14935	0.906065	0.654065	0.94327		0.905443		1.00118		0.884501	0.840759	0.956458	1.16934	0.851031	0.835127	0.81048
2007-08-05	0.69413	0.690306	0.814616		0.818778		0.85342	0.997983	0.85905	1.04154			0.895679	1.60453	1.07367	0.743024	0.767732				0.927034		1.02284	1.27964	1.23209	1.00041	0.79021			1.15197	0.910475	0.637742	0.938812		0.90962		0.998828		0.887461	0.837042	0.948943	1.15791	0.849225	0.839908	0.793161
2007-08-06	0.691552	0.682074	0.80843		0.820506		0.849841	0.999188	0.851362	1.03834			0.903394	1.60082	1.07641	0.744215	0.768137				0.934108		1.02518	1.29453	1.22739	1.00125	0.801305			1.14893	0.910516	0.618352	0.933004		0.912665		0.998597		0.8898	0.834124	0.938521	1.15444	0.845547	0.843051	0.770318
2007-08-07	0.692262	0.682567	0.804205		0.818165		0.851077	0.997826	0.847247	1.01909			0.875043	1.58262	1.09574	0.744287	0.766747				0.946192		1.02816	1.31128	1.22917	1.00225	0.801869			1.13808	0.910588	0.602498	0.92274		0.914699		0.998302		0.890483	0.830756	0.935061	1.1448	0.84003	0.838738	0.734969
2007-08-08	0.693579	0.678756	0.803214		0.821614		0.853074	0.997447	0.847882	1.02874			0.872936	1.56367	1.10053	0.744343	0.76544				0.961106		1.02946	1.32746	1.22922	1.00565	0.801734			1.12811	0.910644	0.592904	0.918508		0.914654		1.00599		0.889136	0.833006	0.93357	1.13557	0.837257	0.834348	0.700768
2007-08-09	0.688085	0.677709	0.806371		0.825037		0.862783	1.00311	0.847013	1.02646			0.864029	1.53432	1.10242	0.744366	0.7706				0.961657		1.03532	1.33089	1.22925	1.01184	0.796681			1.11347	0.907218	0.579506	0.911227		0.915894		1.01183		0.888325	0.834298	0.930602	1.12704	0.840299	0.828397	0.675829
2007-08-10	0.686338	0.671293	0.804035		0.82242		0.873303	1.00313	0.851409	1.03074			0.853714	1.50478	1.10685	0.74433	0.770762				0.967386		1.04746	1.32896	1.22921	1.01066	0.799831			1.09753	0.902432	0.566557	0.9036		0.920872		1.01075		0.889203	0.836879	0.929381	1.11882	0.842959	0.823207	0.66547
2007-08-11	0.689943	0.665193	0.796006		0.820585		0.876725	1.00227	0.851961	1.03774			0.846548	1.47676	1.10344	0.744306	0.777162				0.963119		1.06568	1.33185	1.22919	1.00939	0.78749			1.09377	0.902408	0.555705	0.900786		0.926459		1.01193		0.893683	0.840345	0.931003	1.11144	0.845602	0.834058	0.660975
2007-08-12	0.694534	0.665154	0.787454		0.819846		0.869352	1.00377	0.847277	1.03976			0.839001	1.46098	1.09454	0.744267	0.77571				0.950628		1.07499	1.33831	1.22625	1.0093	0.777562			1.09101	0.902369	0.548809	0.895649		0.932335		1.00555		0.897061	0.835904	0.927993	1.10741	0.847988	0.837897	0.656286
2007-08-13	0.691246	0.665133	0.773943		0.821473		0.874844	1.00334	0.847946	1.04096			0.834737	1.45459	1.08406	0.739157	0.767575				0.938217		1.08546	1.34264	1.2251	1.00999	0.774419			1.08884	0.906842	0.54596	0.887259		0.937632		0.997628		0.901499	0.831242	0.927073	1.11201	0.842168	0.843065	0.650753
2007-08-14	0.692722	0.665135	0.763696		0.826847		0.879528	1.00518	0.842168	1.03977			0.834971	1.451	1.07711	0.736208	0.762475				0.930995		1.09822	1.3528	1.22465	1.01137	0.768339			1.09082	0.906844	0.540015	0.883868		0.940395		0.995996		0.908668	0.828109	0.924191	1.10439	0.832596	0.844148	0.646498
2007-08-15	0.690772	0.665007	0.766842		0.831086		0.884026	1.00628	0.835754	1.04393			0.834798	1.441	1.07452	0.733063	0.752844				0.92036		1.10015	1.36601	1.22195	1.01436	0.76194			1.0965	0.906716	0.538648	0.883858		0.936002		0.999163		0.906694	0.818511	0.923973	1.0918	0.816402	0.848489	0.635467
2007-08-16	0.689782	0.665238	0.764714		0.835197		0.880759	1.01114	0.836327	1.04902			0.832722	1.43574	1.07183	0.735016	0.747462				0.911022		1.09935	1.37808	1.22084	1.01981	0.746241			1.09054	0.920258	0.528151	0.87911		0.937965		1.00284		0.907786	0.802303	0.913416	1.07203	0.802755	0.852205	0.626432
2007-08-17	0.690866	0.654575	0.757731		0.839639		0.883885	1.0136	0.832364	1.05491			0.846764	1.43648	1.06801	0.748409	0.745294				0.906261		1.10127	1.3775	1.21848	1.02747	0.751335			1.08871	0.930561	0.520325	0.873785		0.933298		1.00012		0.907494	0.802737	0.909415	1.05584	0.788626	0.854155	0.617513
2007-08-18	0.687022	0.653125	0.750156		0.838426		0.885305	1.01295	0.828687	1.05827			0.860692	1.43996	1.06962	0.764769	0.739634				0.905093		1.09956	1.37242	1.21787	1.02745	0.747833			1.08934	0.939365	0.515505	0.871924		0.932326		0.997455		0.909589	0.797194	0.908078	1.04495	0.771679	0.857042	0.610337
2007-08-19	0.681293		0.744509		0.835857		0.889246	1.01058	0.828163	1.06304			0.876266	1.44299	1.05207	0.769638	0.731132				0.906403		1.10673	1.37102	1.21579	1.03738	0.743541			1.0876	0.951432	0.502826	0.86192		0.93455		0.996425		0.914258	0.795435	0.905684	1.03881	0.753448	0.86084	0.603611
2007-08-20	0.673936		0.737978		0.83321		0.896097	1.00581	0.826086	1.06758			0.881757	1.44305	1.03524	0.775602	0.73681				0.909536		1.11519	1.37158	1.20891	1.03743	0.748116			1.08038	0.950943	0.496265	0.855178		0.935234		1.00059		0.914712	0.793376	0.903277	1.03034	0.741098	0.866412	0.60226
2007-08-21	0.672609		0.737851		0.834553		0.906055	0.998223	0.823151	1.07263			0.858731	1.43943	1.03058	0.776378	0.745184				0.915352		1.127	1.36518	1.19882	1.03747	0.746033			1.07144	0.942243	0.488175	0.85043		0.935244		1.00597		0.919434	0.796108	0.899482	1.02864	0.726886	0.87425	0.599335
2007-08-22	0.675675		0.737861		0.837294		0.911003	0.991401	0.82043	1.08405			0.855032	1.43316	1.02532	0.774171	0.748375				0.91658		1.13407	1.36394	1.18707	1.03707	0.750107			1.06755	0.938111	0.484304	0.850467		0.935994		1.01115		0.920072	0.792878	0.895292	1.02122	0.707551	0.88149	0.59548
2007-08-23	0.679093		0.73583		0.831658		0.917263	0.985782	0.82051	1.09282			0.84055	1.43123	1.00633	0.770501	0.746289				0.917817		1.13825	1.35896	1.18046	1.03615	0.740389			1.06472	0.938099	0.482473	0.857578		0.938513		1.01671		0.908842	0.785949	0.890073	1.01968	0.689175	0.885886	0.587893
2007-08-24	0.674137		0.732389		0.828058		0.925926	0.984968	0.820242	1.10336			0.834612	1.4377	0.999582	0.775557	0.747171				0.914064		1.14467	1.35573	1.17461	1.03239	0.743349			1.06222	0.938094	0.481814	0.865754		0.941643		1.01929		0.900505	0.777597	0.886155	1.02187	0.682466	0.889654	0.58143
2007-08-25	0.669884		0.727568		0.821127		0.931638	0.981523	0.820347	1.1097			0.83424	1.44517	0.993456	0.776291	0.745409				0.914307		1.14946	1.35205	1.17163	1.03771	0.746895			1.06304	0.938062	0.472767	0.865307		0.946254		1.01573		0.905467	0.775446	0.88076	1.01117	0.672811	0.891406	0.578937
2007-08-26	0.669763		0.738326		0.816864		0.941162	0.977881	0.818836	1.12232			0.831183	1.44992	0.98713	0.778714	0.735272				0.911319		1.14965	1.35334	1.16913	1.03354	0.752292			1.06133	0.939625	0.464067	0.866539		0.949634		1.01392		0.905483	0.776439	0.8759	1.00475	0.66575	0.901332	0.575434
2007-08-27	0.670499		0.735376		0.818388		0.945355	0.975365	0.81045	1.12328			0.825487	1.46989	0.976118	0.785076	0.728387				0.903652		1.1473	1.35252	1.16952	1.04023	0.760329			1.05816	0.942638	0.451623	0.864516		0.953511		1.01989		0.905489	0.778558	0.875095	0.990542	0.658842	0.908461	0.567491
2007-08-28	0.665681		0.738183		0.817135		0.955906	0.970114	0.804138	1.12048			0.820365	1.47035	0.977725	0.784574	0.729574				0.89902		1.14533	1.34881	1.16797	1.04233	0.764211			1.05908	0.933961	0.443359	0.857169		0.955958		1.015		0.905507	0.778824	0.881752	0.973655	0.650394	0.914544	0.562345
2007-08-29	0.660503		0.750096		0.82171		0.963356	0.966922	0.806688	1.11984			0.810644	1.46996	0.98653	0.787987	0.728439				0.89125		1.14402	1.343	1.16829	1.02679	0.766215			1.06441	0.927876	0.434102	0.848795		0.956952		1.01349		0.905512	0.780841	0.884013	0.980473	0.639963	0.919188	0.553069
2007-08-30	0.654965		0.747266		0.829094		0.967398	0.965566	0.804902	1.11912			0.801332	1.46728	1.00102	0.751525	0.725922				0.882973		1.14329	1.3477	1.17406	1.01708	0.758953			1.06567	0.922864	0.432743	0.846976		0.95867		1.01429		0.905525	0.781852	0.880457	0.978235	0.630999	0.925812	0.543979
2007-08-31	0.651519		0.748537		0.83321		0.977306	0.964108	0.808225	1.11151			0.807522	1.46879	1.01207	0.750404	0.727727				0.884018		1.14134	1.357	1.17801	1.01461	0.757164			1.06336	0.928257	0.429761	0.839826		0.959748		1.01609		0.90561	0.784004	0.88317	0.979171	0.625011	0.929916	0.532706
2007-09-01	0.642386		0.752939		0.832985		0.984486	0.962877	0.797534	1.10429			0.819391	1.4575	1.01947	0.74752	0.726599				0.893076		1.13982	1.36722	1.17566	1.01855	0.7558			1.06067	0.928069	0.426564	0.838175		0.958771		1.0174		0.905627	0.795181	0.883036	0.982472	0.61604	0.929967	0.514488
2007-09-02	0.636117		0.753461		0.828602		0.989728	0.960988	0.779557	1.09475			0.824767	1.45462	1.02211	0.74482	0.73068				0.897719		1.13934	1.37108	1.17839	1.01823	0.755524			1.05947	0.91994	0.422578	0.836501		0.960578		1.01288		0.898901	0.796385	0.884168	0.977353	0.610056	0.944345	0.50283
2007-09-03	0.641549		0.754613		0.821133		0.991635	0.957644	0.793101	1.08592			0.819964	1.45412	1.0334	0.741105	0.727686				0.905422		1.1404	1.36521	1.17309	1.0197	0.749159			1.055	0.914943	0.415729	0.826551		0.962201		1.01161		0.89372	0.79666	0.882274	0.957719	0.604567	0.948949	0.493332
2007-09-04	0.642057		0.754763		0.816664		0.999155	0.956601	0.79758	1.08038			0.807855	1.44923	1.04306	0.738316	0.731686				0.908303		1.14394	1.36523	1.17295	1.02211	0.747994			1.0551	0.918981	0.413725	0.817341		0.964075		1.0173		0.8854	0.796914	0.874708	0.936057	0.596419	0.954279	0.485166
2007-09-05	0.642887		0.759404		0.808479		1.00577	0.958851	0.804189	1.07521			0.787903	1.46176	1.04051	0.738462	0.735411				0.914497		1.14087	1.35749	1.1712	1.02319	0.756084			1.05356	0.918254	0.405943	0.815247		0.966342		1.02014		0.885475	0.800139	0.868261	0.926044	0.586862	0.95986	0.472897
2007-09-06	0.645361		0.75889		0.804757		1.01059	0.960448	0.808326	1.0692			0.765164	1.46207	1.04091	0.732334	0.739846				0.917316		1.14349	1.35257	1.1753	1.02487	0.757978			1.04886	0.914829	0.397328	0.807891		0.968862		1.01681		0.877855	0.797161	0.868432	0.923378	0.57394	0.978986	0.465808
2007-09-07	0.647254		0.75672		0.798227		1.01579	0.963763	0.803023	1.06488			0.751573	1.45986	1.03462	0.726862	0.748323				0.922757		1.14005	1.35526	1.17855	1.02305	0.762307			1.04502	0.90741	0.39028	0.800766		0.970204		1.01604		0.869061	0.800711	0.863832	0.921404	0.570218	0.98622	0.460699
2007-09-08	0.645514		0.757274		0.793342		1.0191	0.963718	0.795558	1.06443			0.747102	1.45733	1.03102	0.723286	0.753194				0.926726		1.13111	1.35621	1.18237	1.02275	0.758017			1.04654	0.900185	0.38573	0.790101		0.970462		1.00813		0.865011	0.79818	0.849838	0.911618	0.568185	0.994451	0.453994
2007-09-09	0.648273		0.756801		0.79152		1.02151	0.963648	0.785769	1.05704			0.740868	1.44926	1.02845	0.71679	0.752176				0.931994		1.12353	1.35867	1.18054	1.02561	0.754305			1.03971	0.888457	0.379401	0.787295		0.974195		1.00585		0.875198	0.787933	0.847156	0.898678	0.565097	1.00317	0.453611
2007-09-10	0.652623		0.750022		0.793271		1.02006	0.963709	0.77657	1.04917			0.740157	1.44646	1.01968	0.718616	0.748866				0.944034		1.11877	1.35865	1.17538	1.02548	0.755326			1.0425	0.882867	0.367501	0.773655		0.974256		0.998414		0.873431	0.784823	0.848862	0.853664	0.560552	1.00153	0.452593
2007-09-11	0.654812		0.743375		0.799948		1.0212	0.964298	0.773026	1.05016			0.737538	1.44042	1.01461	0.714119	0.750533				0.955157		1.11364	1.35719	1.17044	1.02678	0.763128			1.0318	0.878421	0.353255	0.76491		0.974438		0.997742		0.885761	0.783552	0.854784	0.834722	0.557837	0.999572	0.45151
2007-09-12	0.654582		0.742532		0.806221		1.01954	0.965101	0.771007	1.04578			0.7272	1.44869	1.01065	0.709406	0.756748				0.961511		1.11213	1.35923	1.16274	1.01902	0.744381			1.02339	0.867043	0.340534	0.769393		0.977171		0.992396		0.890395	0.779438	0.857632	0.832154	0.5598	1.00027	0.451947
2007-09-13	0.654995		0.737814		0.809627		1.01823	0.965158	0.772235	1.04973			0.725221	1.44866	1.01076	0.706244	0.76093				0.969317		1.1051	1.36821	1.15246	1.01545	0.753301			1.02588	0.86049	0.325243	0.775618		0.979449		0.985264		0.896518	0.784937	0.858008	0.812688	0.557897	0.995905	0.450488
2007-09-14	0.650453		0.741659		0.818963		1.01812	0.966356	0.772167	1.05332			0.723771	1.44098	1.00743	0.709554	0.762996				0.971079		1.09272	1.37662	1.14342	1.02147	0.752798			1.03323	0.866158	0.311425	0.774129		0.982367		0.985028		0.914024	0.789064	0.852218	0.787199	0.551819	0.99605	0.438042
2007-09-15	0.648214		0.744452		0.831583		1.0189	0.96901	0.771358	1.05495			0.720326	1.43269	1.0115	0.720799	0.761113				0.970018		1.08752	1.37903	1.13126	1.02835	0.743284			1.04141	0.863962	0.301798	0.768306		0.984582		0.982408		0.925175	0.785228	0.848174	0.758944	0.546119	0.994499	0.432306
2007-09-16	0.646706		0.741716		0.843667		1.01796	0.970099	0.76743	1.05702			0.718544	1.42541	1.00635	0.741941	0.760044				0.970049		1.08254	1.37113	1.11526	1.04416	0.726873			1.05538	0.866999	0.294872	0.763992		0.986843		0.977796		0.930162	0.78659	0.84275	0.737569	0.542474	0.997636	0.425997
2007-09-17	0.642112		0.74868		0.856775		1.01089	0.970208	0.761399	1.06165			0.719453	1.42082	1.00299	0.760411	0.76482				0.97377		1.07755	1.36403	1.09974	1.05425	0.711637			1.05127	0.864009	0.28505	0.752564		0.988625		0.978369		0.930133	0.78246	0.843983	0.736274	0.539563	1.00336	0.43085
2007-09-18	0.633048		0.74941		0.866029		1.00859	0.977623	0.764069	1.06823			0.720018	1.41754	1.01026	0.770785	0.763939				0.97613		1.06847	1.3586	1.0872	1.05893	0.706467			1.03928	0.865263	0.278138	0.751397		0.986179		0.978484		0.92109	0.767289	0.839672	0.732736	0.539232	1.01211	0.423844
2007-09-19	0.626051		0.755157		0.873775		1.00845	0.986788	0.768858	1.07188			0.723483	1.40969	1.02117	0.773054	0.764096				0.983824		1.05603	1.35668	1.08632	1.05302	0.710296			1.03238	0.85154	0.275818	0.74762		0.987381		0.977281		0.912877	0.765226	0.834654	0.732624	0.539769	1.02192	0.418707
2007-09-20	0.623264		0.761796		0.882268		1.0155	0.997312	0.764693	1.07725			0.725986	1.40109	1.02739	0.781613	0.771114				0.989126		1.05023	1.34949	1.0828	1.05405	0.711066			1.02994	0.842966	0.272092	0.748101		0.987839		0.981206		0.898738	0.767498	0.830552	0.729172	0.542236	1.0278	0.417598
2007-09-21	0.624157		0.767273		0.889293		1.02031	1.00371	0.762339	1.08034			0.728286	1.39138	1.02671	0.787657	0.773814				0.990399		1.04197	1.34868	1.08931	1.05962	0.702845			1.03303	0.843203	0.265702	0.747136		0.987136		0.985959		0.904049	0.77813	0.825776	0.723023	0.542491	1.02775	0.416518
2007-09-22	0.62898		0.769349		0.893739		1.02347	1.00565	0.766369	1.0822			0.729957	1.37766	1.03994	0.800611	0.776492				0.998726		1.03912	1.35005	1.08038	1.05198	0.698808			1.03856	0.849637	0.267833	0.742741		0.987265		0.994523		0.919191	0.788017	0.828591	0.713378	0.542131	1.02934	0.415649
2007-09-23	0.630821		0.767344		0.896221		1.03425	1.01283	0.769251	1.08636			0.727827	1.36472	1.04127	0.801685	0.7785				1.01074		1.03429	1.35309	1.0799	1.0506	0.700543			1.04119	0.857947	0.276435	0.745501		0.987189		0.996033		0.926371	0.784887	0.827336	0.703985	0.543316	1.02016	0.415953
2007-09-24	0.630747		0.763725		0.891393		1.03894	1.02274	0.765668	1.09287			0.732394	1.35211	1.03799	0.810534	0.780899				1.01957		1.02741	1.34645	1.0741	1.03934	0.708465			1.03594	0.864147	0.279028	0.74467		0.987109		1.00329		0.929028	0.787173	0.824062	0.6976	0.54771	1.0101	0.422123
2007-09-25	0.633104		0.760489		0.891925		1.04057	1.03541	0.765094	1.09967			0.727897	1.34309	1.0357	0.796174	0.782589				1.02364		1.01946	1.35225	1.0742	1.03966	0.718148			1.03252	0.865589	0.278705	0.747634		0.985469		1.00761		0.946142	0.785115	0.817794	0.694523	0.548705	1.00758	0.425325
2007-09-26	0.636048		0.755702		0.896858		1.04388	1.04678	0.763856	1.0998			0.719662	1.33125	1.03819	0.776338	0.779284				1.02908		1.0061	1.37016	1.07534	1.04336	0.725434			1.03822	0.864618	0.28162	0.756558		0.984466		1.01244		0.957141	0.788651	0.811475	0.691385	0.547544	1.00066	0.430075
2007-09-27	0.641326		0.753744		0.904173		1.05242	1.05521	0.759112	1.09854			0.717638	1.32349	1.0362	0.752155	0.774395				1.02567		0.998822	1.38346	1.07852	1.05151	0.738067			1.0358	0.85896	0.283207	0.76201		0.989153		1.01076		0.946311	0.788856	0.80309	0.693419	0.546841	0.991681	0.436982
2007-09-28	0.647657		0.757524		0.915617		1.06223	1.06286	0.763276	1.09627			0.710924	1.31735	1.03903	0.736285	0.768739				1.02573		0.997767	1.40057	1.08335	1.05305	0.739355			1.03186	0.855526	0.283335	0.762272		0.993142		1.008		0.942587	0.789205	0.795087	0.695675	0.549149	0.99199	0.436139
2007-09-29	0.657648		0.764102		0.925473		1.08387	1.07348	0.769809	1.09944			0.706338	1.30949	1.03826	0.729687	0.761835				1.0274		0.999099	1.43038	1.08578	1.05829	0.73966			1.01811	0.864984	0.278898	0.767032		0.996446		0.998856		0.950875	0.792716	0.785572	0.698425	0.550584	0.993297	0.436419
2007-09-30	0.667267		0.770723		0.935117		1.0924	1.08201	0.776084	1.11137			0.698935	1.30162	1.03926	0.732863	0.760417				1.02627		1.00608	1.4246	1.07738	1.04897	0.735759			1.02729	0.861667	0.271644	0.773715		0.999268		0.996871		0.960083	0.787996	0.782586	0.690576	0.551508	1.00152	0.435992
2007-10-01	0.676286		0.777623		0.934228		1.10044	1.08981	0.779517	1.12269			0.690916	1.29567	1.03675	0.733388	0.760672				1.02614		1.0191	1.42596	1.07049	1.04987	0.731969			1.03769	0.859112	0.265862	0.774369		1.00111		0.992925		0.966557	0.77948	0.782421	0.690233	0.551671	1.00885	0.444173
2007-10-02	0.675377		0.777826		0.944935		1.11245	1.09737	0.785296	1.13335			0.685272	1.30118	1.03845	0.738816	0.764163				1.03108		1.03728	1.43314	1.06454	1.05257	0.734307			1.04089	0.866654	0.269164	0.774669		1.00206		0.987549		0.978005	0.778612	0.786141	0.665364	0.551853	1.03129	0.461757
2007-10-03	0.673203		0.781529		0.955847		1.12317	1.10113	0.792276	1.14214			0.68072	1.30132	1.04106	0.737877	0.760447				1.0325		1.05034	1.4377	1.05555	1.05593	0.744829			1.04403	0.869346	0.271298	0.773733		1.00232		0.987338		0.985233	0.776565	0.794674	0.654106	0.551605	1.0426	0.463646
2007-10-04	0.668834		0.782226		0.962514		1.13363	1.09641	0.800111	1.1445			0.682247	1.29435	1.04367	0.73929	0.755532				1.03572		1.05085	1.44593	1.04904	1.06103	0.748925			1.04729	0.866014	0.273157	0.772631		1.00112		0.983831		0.981544	0.781684	0.791922	0.659883	0.547441	1.0421	0.468042
2007-10-05	0.672392		0.776282		0.969512		1.14652	1.09448	0.800527	1.14638			0.681324	1.2884	1.04644	0.736819	0.752287				1.04192		1.04646	1.44822	1.03897	1.05795	0.745064			1.04706	0.858213	0.274585	0.776255		0.998184		0.980181		0.957391	0.782662	0.796902	0.661279	0.545261	1.04907	0.467951
2007-10-06	0.671417		0.766919		0.977479		1.1587	1.09256	0.796917	1.14922			0.676129	1.28224	1.03991	0.73289	0.754146				1.05392		1.04935	1.45062	1.02969	1.05922	0.74786			1.04977	0.878489	0.279952	0.782518		0.995844		0.97702		0.931477	0.782803	0.810757	0.655304	0.543438	1.04981	0.467164
2007-10-07	0.671928		0.762377		0.982002		1.16874	1.08919	0.79815	1.15489			0.673242	1.27571	1.03301	0.734344	0.75695				1.06638		1.05181	1.4484	1.02546	1.06175	0.749233			1.05375	0.899293	0.281878	0.790422		0.995108		0.971081		0.926168	0.78796	0.815488	0.658122	0.540152	1.05026	0.472496
2007-10-08	0.670283		0.763568		0.985199		1.17445	1.0845	0.801295	1.15506			0.674714	1.26466	1.00549	0.755572	0.758755				1.07575		1.05505	1.45342	1.02399	1.06112	0.746164			1.05888	0.931625	0.28118	0.786112		0.995007		0.971668		0.914081	0.794881	0.828015	0.663126	0.534382	1.0484	0.479535
2007-10-09	0.665269		0.772619		0.984949		1.1821	1.08285	0.804586	1.15607			0.66835	1.25586	0.977682	0.780826	0.754863				1.08168		1.05436	1.45262	1.02864	1.06482	0.747282			1.06503	0.937135	0.27717	0.794477		0.995781		0.967569		0.900381	0.794898	0.827932	0.670205	0.529875	1.04575	0.479524
2007-10-10	0.661614		0.774399		0.982214		1.18803	1.08219	0.80393	1.15657			0.663051	1.25675	0.970921	0.785886	0.757087				1.08507		1.04523	1.45428	1.03368	1.05967	0.74156			1.06668	0.933457	0.270926	0.809302		0.995079		0.965127		0.905687	0.794385	0.832617	0.670218	0.525249	1.05065	0.485961
2007-10-11	0.654838		0.776825		0.979835		1.18872	1.08166	0.801739	1.15748			0.657225	1.24747	0.97858	0.782263	0.75903				1.08628		1.03896	1.45138	1.04552	1.0602	0.74259			1.07123	0.927996	0.26941	0.81648		0.996287		0.968997		0.908699	0.790789	0.830795	0.670231	0.518954	1.0593	0.486108
2007-10-12	0.653392		0.776893		0.979654		1.18686	1.07908	0.797366	1.152			0.652124	1.23315	0.983564	0.785668	0.760154				1.08713		1.0338	1.44408	1.05073	1.05876	0.744916			1.07298	0.922937	0.279831	0.823046		0.996348		0.97306		0.898124	0.792158	0.827435	0.673598	0.515022	1.05831	0.486922
2007-10-13	0.657808		0.786278		0.981485		1.18361	1.07811	0.799009	1.14457			0.649997	1.2189	0.991625	0.784929	0.759895				1.09876		1.02791	1.4358	1.05838	1.06181	0.738831			1.07138	0.911475	0.286612	0.826152	1.29965	0.994172		0.975392		0.90543	0.798015	0.825333	0.676786	0.511471	1.05968	0.503165
2007-10-14	0.662325		0.795987		0.989595		1.18711	1.08022	0.795723	1.13274			0.649363	1.21574	0.984694	0.791651	0.762098				1.10612		1.02434	1.429	1.06755	1.05561	0.741312			1.07216	0.891295	0.294563	0.831163	1.29959	0.991052		0.977043		0.933965	0.799527	0.829649	0.672997	0.510213	1.0578	0.513894
2007-10-15	0.663654		0.799947		0.998169		1.18671	1.08484	0.796685	1.12416			0.64718	1.21047	0.972028	0.794734	0.765453				1.10695		1.01889	1.42599	1.07086	1.05827	0.740041			1.07448	0.886632	0.30205	0.822978	1.29718	0.989053		0.979999		0.951778	0.800293	0.829396	0.66848	0.507968	1.06222	0.523653
2007-10-16	0.667123		0.800747		0.999071		1.18364	1.08298	0.798484	1.12357			0.644709	1.19972	0.96235	0.798601	0.769835				1.10193		1.01055	1.4219	1.06646	1.06565	0.740569			1.07865	0.885375	0.309412	0.812435	1.2964	0.987442		0.98249		0.951064	0.805677	0.836026	0.661514	0.503603	1.06677	0.529681
2007-10-17	0.671498		0.809379		1.00649		1.17725	1.09073	0.798022	1.12165			0.644513	1.19839	0.97189	0.799997	0.774496				1.09283		1.0067	1.42372	1.06495	1.06559	0.745854			1.07686	0.885317	0.317433	0.812405	1.29846	0.985132		0.986578		0.948001	0.809983	0.834865	0.65565	0.497055	1.06576	0.538293
2007-10-18	0.665954		0.814633		1.01329		1.17754	1.10104	0.802953	1.11989			0.643862	1.1924	0.976218	0.800776	0.772662				1.09057		1.00881	1.42806	1.06101	1.05859	0.755158			1.07098	0.887199	0.323206	0.810113	1.30403	0.981923		0.991571		0.945614	0.811611	0.830435	0.650799	0.48804	1.06562	0.541528
2007-10-19	0.664909		0.824027		1.01823		1.17791	1.11091	0.806983	1.12039			0.645826	1.18997	0.989703	0.797686	0.767193				1.08839		1.01252	1.42532	1.0696	1.06819	0.750597			1.06275	0.890367	0.331392	0.805709	1.31273	0.979066		0.996234		0.937216	0.813959	0.828992	0.650747	0.480431	1.06376	0.544013
2007-10-20	0.662457		0.836132		1.01728		1.17731	1.11544	0.806303	1.11689			0.644723	1.18595	0.994464	0.796436	0.758471				1.0867		1.01779	1.41635	1.06385	1.07078	0.734374			1.05531	0.888417	0.340245	0.806508	1.31111	0.976311		0.998161		0.925204	0.820341	0.831211	0.646265	0.476247	1.05991	0.553006
2007-10-21	0.662381		0.839699		1.02323		1.17647	1.11868	0.800469	1.11471			0.645434	1.17636	0.994454	0.794777	0.746168				1.08525		1.02275	1.40005	1.05925	1.05939	0.721866	0.857821		1.05312	0.888813	0.356272	0.808177	1.31774	0.971997		1.00182		0.911523	0.822485	0.839713	0.642362	0.473216	1.05239	0.55954
2007-10-22	0.66582		0.849683		1.03011		1.16918	1.12039	0.804565	1.11413			0.645707	1.16583	1.00451	0.793516	0.743852				1.08145		1.03102	1.38774	1.05824	1.06215	0.738509	0.856279		1.05186	0.882751	0.372801	0.807745	1.32931	0.967903		1.00505		0.909587	0.824237	0.850237	0.642352	0.474898	1.04766	0.566283
2007-10-23	0.671989		0.845186		1.0365		1.16718	1.12198	0.814986	1.11332			0.645151	1.15068	1.01519	0.807219	0.746419				1.08046		1.03156	1.37891	1.05428	1.06565	0.76099	0.858627		1.04932	0.878802	0.383024	0.80464	1.33803	0.96236		1.00257		0.887504	0.823996	0.863767	0.642332	0.476016	1.05565	0.566649
2007-10-24	0.678811		0.836995		1.0393		1.16971	1.12641	0.826571	1.10617			0.644172	1.13592	1.01064	0.805067	0.746572				1.07983		1.02745	1.37704	1.05184	1.05877	0.776276	0.86492		1.03767	0.863959	0.389372	0.798864	1.34631	0.95461		1.00258		0.858747	0.82663	0.871912	0.642319	0.472606	1.06277	0.571595
2007-10-25	0.691321		0.834799		1.04675		1.17539	1.13029	0.827714	1.09315			0.642287	1.12342	1.00249	0.798487	0.75049				1.08016		1.02895	1.38012	1.04029	1.05774	0.791575	0.870108		1.03095	0.858216	0.393541	0.800534	1.35144	0.950455		1.00364		0.836243	0.830456	0.879887	0.641709	0.463679	1.06884	0.57655
2007-10-26	0.69267		0.84567		1.04904		1.17712	1.13326	0.824489	1.08687			0.638494	1.10902	0.991573	0.795564	0.757668				1.08193		1.0348	1.38229	1.02483	1.05519	0.791628	0.879528		1.03783	0.862878	0.39886	0.800083	1.35778	0.947291		1.00631		0.824894	0.835535	0.880205	0.640422	0.463629	1.07502	0.579551
2007-10-27	0.689275		0.853469		1.04731		1.18201	1.13069	0.817684	1.08354			0.635563	1.09354	0.987137	0.791091	0.765709				1.07783		1.03665	1.38132	1.01984	1.04794	0.793573	0.876617		1.03785	0.856479	0.408789	0.80564	1.36336	0.943695		1.01012		0.830185	0.838916	0.877828	0.634845	0.463261	1.07168	0.588774
2007-10-28	0.693896		0.849566		1.0489		1.18288	1.13582	0.814275	1.08432			0.635121	1.07494	0.995202	0.791144	0.768245				1.07075		1.02893	1.38508	1.01036	1.0438	0.796947	0.873715		1.0379	0.848182	0.420169	0.81184	1.36581	0.940685		1.01234		0.851204	0.83601	0.882993	0.639695	0.458342	1.0649	0.5882
2007-10-29	0.701215		0.848691		1.05364		1.18657	1.13634	0.813313	1.08787			0.632861	1.05505	0.992072	0.791176	0.772416				1.06221		1.01967	1.38045	1.00482	1.05184	0.799556	0.872137		1.03644	0.838983	0.429714	0.817662	1.37049	0.937559		1.0146		0.843812	0.836963	0.890538	0.641274	0.457792	1.05866	0.585986
2007-10-30	0.708932		0.847576		1.05976		1.18831	1.13429	0.814608	1.09187			0.627926	1.04478	0.987511	0.799063	0.786641				1.06209		1.00837	1.38058	1.00957	1.05199	0.805388	0.880592		1.03451	0.826042	0.429807	0.824587	1.37409	0.934894		1.0172		0.82706	0.837248	0.8948	0.64493	0.45292	1.06764	0.582697
2007-10-31	0.714391		0.849607		1.06326		1.18596	1.12754	0.817061	1.09214			0.62524	1.04508	0.995313	0.798069	0.795431				1.06856		0.992528	1.39316	1.00838	1.0522	0.809843	0.88987		1.03014	0.814876	0.439464	0.830588	1.37665	0.931898		1.02145		0.813845	0.846269	0.903214	0.654002	0.451057	1.07637	0.58264
2007-11-01	0.718456		0.851998		1.06517		1.18683	1.12437	0.820173	1.0911			0.625215	1.0519	1.00451	0.7938	0.799026				1.07335		0.990222	1.39521	1.00441	1.05238	0.815325	0.894453		1.03707	0.80472	0.444315	0.83179	1.38132	0.929553		1.02565		0.803504	0.847903	0.912182	0.659739	0.450365	1.05029	0.58758
2007-11-02	0.722512		0.85136		1.06726		1.19167	1.12254	0.824973	1.08634			0.623472	1.04213	1.00525	0.795429	0.802628				1.07193		0.992041	1.38954	1.00139	1.05533	0.812318	0.893633		1.03528	0.802566	0.455983	0.841951	1.38655	0.924583		1.02699		0.766478	0.851456	0.92151	0.664273	0.449372	1.0282	0.593045
2007-11-03	0.72331		0.855317		1.06897		1.20112	1.12058	0.829147	1.07927			0.627288	1.03562	0.999843	0.788197	0.800325				1.06842		0.986418	1.39022	1.0085	1.06004	0.81012	0.89289		1.03256	0.802299	0.466642	0.851916	1.38694	0.92054		1.03094		0.749424	0.856906	0.929035	0.666387	0.441695	1.02912	0.592251
2007-11-04	0.729408		0.857193		1.0726		1.20805	1.11526	0.840313	1.07644			0.626261	1.01436	0.994721	0.773908	0.80215				1.06425		0.974291	1.39897	1.01134	1.05725	0.81671	0.894003		1.04213	0.807245	0.467262	0.854944	1.38593	0.918192		1.03819		0.738363	0.865065	0.932266	0.670273	0.433241	1.02214	0.589394
2007-11-05	0.733157		0.854283		1.08257		1.20354	1.11008	0.847141	1.0777			0.624533	0.993659	0.983688	0.771571	0.806666				1.05541		0.957707	1.40969	0.999474	1.0586	0.81964	0.901147		1.04665	0.825744	0.46721	0.857472	1.38343	0.914748		1.04254		0.741185	0.866353	0.936761	0.675216	0.431506	1.03108	0.588099
2007-11-06	0.743814		0.853039		1.08865		1.20509	1.11054	0.851772	1.07057			0.623294	0.98114	0.986633	0.769735	0.809306				1.05138		0.938784	1.41415	0.992938	1.06757	0.824663	0.906867		1.04669	0.826871	0.468761	0.862869	1.37564	0.911898		1.04949		0.746376	0.867322	0.940853	0.675189	0.432829	1.031	0.588899
2007-11-07	0.752764		0.855582		1.091		1.21143	1.11353	0.860547	1.06813			0.607187	0.973949	0.998991	0.775177	0.81236				1.06141		0.916176	1.41585	0.992003	1.07437	0.821426	0.907683		1.0473	0.84474	0.478115	0.868001	1.36708	0.888546		1.05257		0.751919	0.871758	0.94108	0.658131	0.433213	1.01206	0.590179
2007-11-08	0.761255		0.865162		1.09047		1.21661	1.11339	0.865324	1.06823			0.602022	0.963891	0.994842	0.774035	0.81391				1.06471		0.89737	1.40732	0.990509	1.08076	0.824741	0.90648		1.04989	0.866143	0.481622	0.873197	1.36039	0.88429		1.05331		0.75676	0.879302	0.94428	0.638762	0.431898	1.01801	0.589658
2007-11-09	0.764503		0.871262		1.09214		1.21898	1.11212	0.866875	1.06808			0.597375	0.949683	0.990832	0.768717	0.819817				1.06738		0.892	1.40609	0.987188	1.08035	0.820517	0.906126		1.05667	0.862946	0.489326	0.879002	1.35556	0.879437		1.05645		0.768318	0.888578	0.955723	0.625518	0.42762	1.0228	0.59392
2007-11-10	0.766529		0.882584		1.09268		1.21917	1.11352	0.868972	1.07076			0.582755	0.948873	0.982461	0.767889	0.818488				1.0671		0.899861	1.41106	0.987725	1.08929	0.822288	0.910059		1.05569	0.870676	0.501267	0.884023	1.35827	0.874329		1.06441		0.784963	0.894449	0.96715	0.616728	0.426179	1.03096	0.598348
2007-11-11	0.768573		0.887932		1.09123		1.21236	1.11376	0.872072	1.06771			0.571962	0.938286	0.97806	0.75876	0.819247				1.06672		0.900292	1.41761	0.996657	1.0911	0.825258	0.928107		1.04757	0.860465	0.513038	0.88414	1.36107	0.869569		1.06942		0.777447	0.897216	0.973854	0.618248	0.424128	1.03113	0.601061
2007-11-12	0.771933		0.887304		1.08847		1.21778	1.11126	0.877877	1.0726			0.560277	0.932541	0.975071	0.759513	0.822533				1.06633		0.894301	1.42241	0.993533	1.08857	0.825167	0.943244		1.04175	0.853718	0.524535	0.883354	1.35661	0.86503		1.07575		0.776648	0.904086	0.97896	0.620432	0.422336	1.02062	0.621169
2007-11-13	0.77563		0.885925		1.09281		1.22095	1.11475	0.872269	1.06562			0.553961	0.915761	0.970688	0.761488	0.824187				1.06772		0.882458	1.42342	1.00491	1.09848	0.827992	0.948489		1.02972	0.85053	0.537602	0.890289	1.35223	0.861064		1.08276		0.776356	0.910545	0.980716	0.618977	0.423939	1.02379	0.647886
2007-11-14	0.777611		0.889076		1.10242		1.22772	1.11666	0.876084	1.06366			0.548296	0.897176	0.960925	0.760624	0.826722				1.06725		0.870697	1.42388	1.02288	1.09836	0.83172	0.955697		1.0141	0.849157	0.544706	0.897706	1.34322	0.859315		1.08423		0.776294	0.905948	0.990411	0.595863	0.430592	1.0342	0.647196
2007-11-15	0.778018		0.903781		1.10827		1.23233	1.11531	0.88201	1.0681			0.538927	0.87385	0.963321	0.753771	0.827597				1.06924		0.864812	1.43338	1.03356	1.10414	0.833243	0.961152		0.997745	0.834471	0.557104	0.898422	1.33463	0.848396		1.08451		0.776243	0.906663	1.00536	0.580255	0.437564	1.02189	0.641638
2007-11-16	0.784677		0.916262		1.11378		1.23669	1.1141	0.884363	1.08406			0.531191	0.855401	0.964494	0.752774	0.83424				1.06952		0.85827	1.44301	1.03171	1.10393	0.833264	0.966191		0.989405	0.810273	0.568712	0.911847	1.3263	0.84626		1.08294		0.782794	0.910201	1.01426	0.582341	0.439343	1.01212	0.641521
2007-11-17	0.788338		0.933976		1.11764		1.22698	1.11285	0.876315	1.08776			0.530933	0.840299	0.953976	0.754911	0.836173				1.06528		0.846806	1.44558	1.03836	1.10157	0.83505	0.963806		0.980395	0.816952	0.576333	0.921035	1.31981	0.846179		1.08568		0.787977	0.91131	1.01943	0.584014	0.439234	1.00914	0.64537
2007-11-18	0.792626		0.957255		1.11742		1.22691	1.11076	0.874453	1.08587			0.531425	0.825554	0.956957	0.752732	0.846535				1.05593		0.838329	1.4394	1.05442	1.10454	0.832491	0.962872		0.983478	0.829996	0.583604	0.91957	1.31313	0.846389		1.0884		0.795183	0.912281	1.02546	0.591795	0.435705	1.01822	0.659542
2007-11-19	0.799759		0.963168		1.12269		1.23724	1.10835	0.871266	1.0817			0.531743	0.825462	0.963049	0.752369	0.85245				1.04918		0.829234	1.43723	1.05324	1.09874	0.828441	0.965496		0.993944	0.845766	0.595801	0.925885	1.30903	0.844587		1.0909		0.798462	0.913711	1.03502	0.601304	0.429538	1.02174	0.665305
2007-11-20	0.802299		0.964899		1.12814		1.24607	1.10565	0.871686	1.07805			0.536613	0.821196	0.953937	0.761406	0.860046				1.04888		0.83736	1.43737	1.05909	1.10222	0.828703	0.96029		1.00331	0.869322	0.607434	0.929476	1.30536	0.842549		1.09164		0.805674	0.913968	1.04194	0.609992	0.426255	1.0218	0.668787
2007-11-21	0.807214		0.961444		1.13315		1.2536	1.10268	0.878271	1.08208			0.541022	0.816717	0.943377	0.767034	0.866258				1.0602		0.835741	1.43642	1.07087	1.11218	0.824178	0.955694		0.999102	0.876043	0.617336	0.929112	1.30091	0.841637		1.09088		0.805679	0.924291	1.04291	0.610073	0.429696	1.01344	0.669443
2007-11-22	0.81251		0.9673		1.1359		1.25697	1.10372	0.890346	1.09131			0.543872	0.811487	0.922244	0.774904	0.873753				1.06985		0.83565	1.42692	1.06999	1.11079	0.825125	0.950243		0.990794	0.881139	0.623935	0.928321	1.29827	0.832028		1.08716		0.804473	0.926388	1.0497	0.617108	0.439929	0.995357	0.672779
2007-11-23	0.813946		0.971444		1.13971		1.25282	1.10338	0.902116	1.09857			0.554652	0.805477	0.91697	0.780286	0.871612				1.08448		0.836548	1.41894	1.07417	1.11314	0.826075	0.949676		0.985036	0.878782	0.634791	0.934192	1.29728	0.827682		1.08455		0.812646	0.933306	1.05537	0.617152	0.440927	0.987135	0.672484
2007-11-24	0.821234		0.964695		1.1436		1.24685	1.10235	0.911024	1.10039			0.567655	0.80441	0.90199	0.779229	0.865937				1.09084		0.841709	1.41035	1.07551	1.11128	0.817088	0.951235		0.970883	0.87988	0.64336	0.936556	1.28243	0.825396		1.0867		0.803837	0.945321	1.05703	0.607598	0.441352	0.985908	0.672202
2007-11-25	0.823219		0.969505		1.15294		1.24639	1.10583	0.916328	1.09808			0.576194	0.801399	0.902436	0.775438	0.871933				1.09125		0.842841	1.41714	1.07295	1.1162	0.815501	0.945931		0.95975	0.883573	0.652208	0.940126	1.27483	0.823308		1.08852		0.799401	0.95011	1.06371	0.572618	0.442226	0.996718	0.668018
2007-11-26	0.830803		0.970985		1.15778		1.25221	1.11089	0.914254	1.09908			0.57373	0.795993	0.899885	0.771789	0.879906				1.08775		0.847938	1.41753	1.06659	1.11605	0.820666	0.948118		0.951508	0.889881	0.66164	0.940502	1.26697	0.819428		1.08976		0.794658	0.940373	1.07086	0.538678	0.437109	1.00432	0.664353
2007-11-27	0.84649		0.971569		1.16623		1.25397	1.11747	0.915372	1.10992			0.569016	0.787666	0.880149	0.774606	0.885338				1.08438		0.846694	1.41708	1.06581	1.11965	0.841859	0.946575		0.95609	0.89694	0.665918	0.942413	1.26366	0.822266		1.08937		0.792637	0.944494	1.07292	0.573515	0.43399	1.02221	0.658392
2007-11-28	0.863079		0.977249		1.17227		1.26358	1.1273	0.921193	1.12767			0.565767	0.780898	0.880151	0.781351	0.897497				1.08108		0.846362	1.41877	1.06822	1.1223	0.85004	0.948682		0.96677	0.894086	0.673911	0.951202	1.25487	0.81928		1.09217		0.793688	0.943269	1.0753	0.597369	0.437958	1.03642	0.657393
2007-11-29	0.874443		0.979		1.17527		1.26063	1.13619	0.930524	1.14562			0.563754	0.779198	0.88479	0.787092	0.915419				1.07718		0.860262	1.41665	1.06844	1.12525	0.855195	0.953213		0.965845	0.898143	0.683159	0.960834	1.24101	0.81723		1.09327		0.790715	0.947591	1.08937	0.602344	0.445623	1.03913	0.665731
2007-11-30	0.88548		0.981164		1.17634		1.26036	1.14217	0.931898	1.15819			0.576213	0.77672	0.890732	0.789	0.933814				1.07721		0.887182	1.41312	1.06553	1.13121	0.859528	0.949715		0.975135	0.903739	0.692943	0.96691	1.2283	0.811312		1.0901		0.791516	0.95612	1.10032	0.61134	0.456757	1.03604	0.690261
2007-12-01	0.898377		0.98979		1.17782		1.27009	1.14539	0.934615	1.16837			0.587062	0.769991	0.887666	0.788617	0.947475				1.08183		0.894838	1.40143	1.05786	1.13335	0.869046	0.942081		0.964234	0.903978	0.70199	0.965789	1.22839	0.806227		1.09124		0.791551	0.955287	1.10837	0.6077	0.466892	1.02981	0.715111
2007-12-02	0.908582		0.993662		1.17317		1.27944	1.14847	0.932304	1.17594			0.596544	0.759295	0.887183	0.786958	0.954477				1.08281		0.892688	1.38811	1.04326	1.13304	0.875246	0.937554		0.955236	0.890938	0.710424	0.969779	1.23259	0.807414		1.08934		0.791008	0.958701	1.10901	0.584136	0.475935	1.04213	0.732096
2007-12-03	0.922093		0.998157		1.17067		1.28536	1.14954	0.930951	1.18733			0.60284	0.749217	0.885356	0.786431	0.965249				1.08749		0.880358	1.37974	1.03244	1.13117	0.884709	0.939449		0.947408	0.895637	0.717945	0.965267	1.23183	0.802481		1.08948		0.79006	0.956554	1.11276	0.573958	0.485654	1.0591	0.739056
2007-12-04	0.927991		1.00245		1.1657		1.29273	1.14812	0.934556	1.1904			0.609003	0.736581	0.881898	0.785378	0.969952				1.09372		0.86372	1.36584	1.03546	1.1347	0.90318	0.938367		0.942071	0.900285	0.72673		1.22756	0.79652		1.09401		0.787662	0.966016	1.11482	0.57887	0.499936	1.06547	0.742637
2007-12-05	0.938271		1.01158		1.1647		1.2972	1.14765	0.929658	1.19519			0.60907	0.720673	0.872311	0.784294					1.09876		0.852735	1.35609	1.04349	1.12659	0.903569	0.932677		0.931992	0.90575	0.735989		1.21958	0.790999		1.09452		0.78758	0.975553	1.11079	0.582719	0.504016	1.06816	0.73943
2007-12-06	0.943345		1.0136		1.16339		1.30554	1.14781	0.932451	1.19105			0.607677	0.712253	0.867777	0.77959					1.09785		0.839846	1.34134	1.04497	1.1317	0.883313	0.928463		0.927172	0.910901	0.748282		1.2097	0.786205		1.09419		0.788673	0.982647	1.10573	0.568507	0.509862	1.08312	0.734349
2007-12-07	0.93952		1.01763		1.16491		1.31402	1.14606	0.930997	1.18584			0.611547	0.712763	0.854317	0.77978					1.08848		0.830587	1.33033	1.03627	1.13898	0.882527	0.929115		0.92752	0.910802	0.757799		1.19966	0.780918		1.09588		0.787344	1.00705	1.10435	0.57051	0.514863	1.07903	0.73869
2007-12-08	0.94151		1.01913		1.16404		1.32254	1.14723	0.9376	1.1733			0.613241	0.71123	0.855765	0.776452					1.0772		0.825471	1.32617	1.032	1.14859	0.881504	0.92812		0.929536	0.910789	0.771263		1.19546	0.776762		1.09269		0.786024	1.01948	1.10502	0.580189	0.514422	1.07265	0.736463
2007-12-09	0.948288		1.01418		1.16326		1.31854	1.14443	0.941171	1.17081			0.616874	0.711163	0.858197	0.776554					1.081		0.818253	1.33045	1.02794	1.14869	0.885665	0.925772		0.934807	0.914968	0.785657		1.19897	0.769613		1.09338		0.789477	1.02877	1.10539	0.590672	0.521169	1.07561	0.724262
2007-12-10	0.947175		1.00833		1.16877		1.30855	1.14591	0.945591	1.16872			0.622369	0.716293	0.857553	0.776556					1.07642		0.807465	1.33294	1.02155	1.1556	0.902666	0.922363		0.935289	0.920788	0.799832		1.20117	0.761791		1.09509		0.797313	1.04058	1.10784	0.588863	0.527667	1.08814	0.716545
2007-12-11	0.945455		1.01156		1.17727		1.30554	1.15324	0.952259	1.16419			0.625808	0.720283	0.85438	0.775502					1.07583		0.79646	1.33043	1.02629	1.16522	0.91057	0.918529		0.927738	0.920805	0.812476		1.206	0.755326		1.10083		0.80315	1.03568	1.10774	0.595262	0.531714	1.08588	0.710774
2007-12-12	0.947094		1.01847		1.18319		1.30714	1.15812	0.95506	1.15953			0.63247	0.722462	0.846945	0.777288					1.07511		0.790851	1.32624	1.02806	1.17358	0.918524	0.918338		0.918277	0.920819	0.821115		1.20882	0.752543		1.10484		0.803836	1.0407	1.10797	0.601063	0.535424	1.08959	0.708561
2007-12-13	0.957137		1.02938		1.18382		1.31165	1.16355	0.953135	1.15725			0.636114	0.719078	0.841938	0.78563					1.07338		0.784779	1.32204	1.03036	1.17951	0.923441	0.916413		0.911687	0.920865	0.827835		1.20102	0.745381		1.11033		0.806622	1.04379	1.1087	0.599224	0.539469	1.09467	0.709526
2007-12-14	0.955953		1.03368		1.1833		1.31992	1.16592	0.95624	1.15148			0.637997	0.717514	0.835023	0.788798					1.06758		0.78221	1.32303	1.02904	1.1825	0.926848	0.913308		0.906681	0.920823	0.843335		1.18923	0.738831		1.11105		0.80635	1.05198	1.11695	0.585073	0.545518	1.10448	0.712327
2007-12-15	0.959645		1.03063		1.18431		1.32473	1.16596	0.961846	1.14548			0.638689	0.717488	0.832105	0.786348					1.0624		0.788221	1.32291	1.02588	1.17187	0.935616	0.909364		0.896922	0.920907	0.856853		1.17748	0.738318		1.11319		0.807174	1.06779	1.12065	0.581613	0.550393	1.11192	0.71728
2007-12-16	0.969793		1.02919		1.18278		1.3312	1.16592	0.957853	1.14285			0.640266	0.715612	0.823276	0.778813					1.06436		0.797992	1.32021	1.02149	1.16195	0.937868	0.909634		0.897367	0.907138	0.870647		1.17039	0.733074		1.11686		0.810552	1.07991	1.1256	0.590428	0.548468	1.11654	0.730536
2007-12-17	0.97948		1.04131		1.18361		1.3318	1.16845	0.952633	1.14637			0.640089	0.708194	0.81974	0.770618					1.0759		0.801115	1.32024	1.02297	1.15542	0.940675	0.905378		0.898948	0.894316	0.877877		1.16581	0.733621		1.11985		0.814261	1.08671	1.12837	0.599246	0.551523	1.1125	0.748767
2007-12-18	0.981427		1.05482		1.18138		1.33455	1.16759	0.945496	1.14858			0.635488	0.698096	0.816859	0.75858					1.08608		0.807027	1.32389	1.02275	1.15045	0.948562	0.901362		0.89935	0.881013	0.881973		1.16053	0.728186		1.11955		0.819201	1.09249	1.13029	0.608791	0.556248	1.10992	0.763195
2007-12-19	0.98422		1.05815		1.17982		1.33325	1.16711	0.943275	1.14414			0.635015	0.686733	0.817565	0.755252					1.09363		0.805524	1.32385	1.02459	1.14014	0.950336	0.900992		0.907004	0.863848	0.884886		1.15726	0.723064		1.11918		0.825745	1.10062	1.13437	0.620914	0.566296	1.10372	0.772046
2007-12-20	0.991677		1.0618		1.17394		1.32897	1.16253	0.94837	1.14021			0.638646	0.683839	0.825521	0.751749					1.08743		0.799482	1.32846	1.02954	1.13073	0.949569	0.901413		0.924696	0.863511	0.897654		1.14927	0.717086		1.11536		0.824573	1.1	1.13515	0.630908	0.57084	1.09791	0.783277
2007-12-21	0.997537		1.05773		1.17095		1.32787	1.16024	0.948347	1.13605			0.642782	0.682038	0.83444	0.751034					1.08498		0.788155	1.33239	1.03957	1.12988	0.960766	0.897679		0.943765	0.87415	0.903124		1.14253	0.711675		1.11373		0.823278	1.09797	1.14258	0.640335	0.575142	1.09256	0.789074
2007-12-22	1.00048		1.05432		1.17117		1.32948	1.15721	0.941842	1.12529			0.648394	0.679907	0.846134	0.75312					1.08464		0.78048	1.32759	1.0443	1.12849	0.955679	0.896997		0.957741	0.879038	0.906093		1.13979	0.704361		1.11275		0.823342	1.10343	1.14659	0.651606	0.578647	1.09655	0.794631
2007-12-23	1.00334		1.05511		1.1755		1.32888	1.15276	0.94047	1.1153			0.655372	0.67474	0.854824	0.758574					1.08352		0.774329	1.3248	1.04273	1.12472	0.961483	0.897943		0.970687	0.879093	0.913602		1.13721	0.697067		1.11578		0.833036	1.11402	1.15432	0.65485	0.581005	1.10989	0.796825
2007-12-24	1.01061		1.05514		1.17993		1.31992	1.14747	0.95268	1.10694			0.659577	0.660851	0.856391	0.76523					1.08291		0.769831	1.3201	1.04779	1.12937	0.968881	0.90083		0.978182	0.879105	0.918562		1.13544	0.691656		1.11685		0.839355	1.1273	1.15969	0.640005	0.582548	1.12001	0.797389
2007-12-25	1.01455		1.05747		1.17862		1.31875	1.14326	0.963156	1.1008			0.659166	0.648368	0.848452	0.784424					1.08606		0.769953	1.31374	1.05297	1.12503	0.97555	0.901654		0.988358	0.879087	0.920587		1.12852	0.684952		1.11817		0.842206	1.12865	1.16287	0.644213	0.58612	1.1167	0.796987
2007-12-26	1.01662		1.05508		1.17802		1.31537	1.13695	0.971663	1.08572			0.66257	0.636584	0.847186	0.818016					1.08648		0.775111	1.30908	1.05405	1.13167	0.982244	0.90346		0.990006	0.879102	0.919801		1.1249	0.679891		1.11958		0.842222	1.12778	1.16801	0.648325	0.590914	1.11145	0.796212
2007-12-27	1.01391		1.05509		1.16813		1.31805	1.12936	0.972638	1.08019			0.667142	0.625969	0.849964	0.824413					1.09056		0.779148	1.30381	1.05407	1.12471	0.985817	0.911069		0.991751	0.87912	0.918462		1.12725	0.675102		1.12046		0.84224	1.1282	1.17397	0.659096	0.595443	1.10654	0.798954
2007-12-28	1.01463		1.05753		1.15959		1.3128	1.12323	0.974685	1.07447			0.670529	0.627154	0.85443	0.826529					1.08515		0.783974	1.30164	1.05413	1.11948	1.0023	0.912668		0.998267	0.879176	0.919543		1.11686	0.672741		1.12368		0.842295	1.13389	1.1781	0.668051	0.595498	1.10256	0.803401
2007-12-29	1.021		1.05613		1.16125		1.31778	1.1227	0.982842	1.07397			0.678669	0.629467	0.847695	0.823708					1.08238		0.786699	1.30169	1.05634	1.1197	1.00017	0.914772		1.00329	0.881385	0.927425		1.10763	0.672823		1.12026		0.844504	1.13862	1.18551	0.686869	0.60143	1.10734	0.805278
2007-12-30	1.02859		1.05609		1.15756		1.32744	1.11826	0.987587	1.07709			0.679983	0.629373	0.839704	0.817557					1.08		0.786156	1.29731	1.06198	1.12238	1.00975	0.909026		0.997541	0.881346	0.943136		1.10091	0.671272		1.11338		0.844466	1.14713	1.1882	0.701105	0.60569	1.10113	0.803317
2007-12-31	1.03635		1.05483		1.15265		1.33006	1.11947	0.992056	1.0874			0.674582	0.627604	0.833157	0.817335					1.07503		0.791609	1.29079	1.05569	1.12011	1.015	0.903958		0.997694	0.881956	0.9509		1.09368	0.668884		1.11109		0.845076	1.15013	1.19341	0.708629	0.60922	1.10739	0.802085
2008-01-01	1.04578		1.05693		1.1422		1.32073	1.12792	1.00273	1.09663	0.723488		0.663356	0.626555	0.827549	0.822925					1.05843		0.79471	1.28079	1.05141	1.10936	1.02387	0.89678		0.999286	0.881838	0.958711		1.08719	0.668951		1.10705		0.844957	1.14397	1.20567	0.70851	0.612579	1.09884	0.799919
2008-01-02	1.05567		1.05901		1.13572		1.31242	1.13141	1.01657	1.10841	0.735205		0.657452	0.623278	0.82678	0.826428					1.06256		0.793595	1.28303	1.0568	1.1023	1.02292	0.891528		1.00442	0.881736	0.963566		1.07633	0.665689		1.1109		0.844855	1.14608	1.21446	0.706927	0.614709	1.0769	0.799488
2008-01-03	1.05819		1.06076		1.12856		1.31112	1.12827	1.02065	1.11364	0.741272		0.662972	0.61755	0.824331	0.82734					1.06276		0.789991	1.28495	1.06554	1.0995	1.04619	0.908259		1.00578	0.881647	0.975458		1.06749	0.663064		1.11749		0.845833	1.15605	1.21679	0.7205	0.615824	1.07682	0.798556
2008-01-04	1.06936		1.07059		1.12645		1.29776	1.12748	1.02704	1.12135	0.747939		0.66786	0.613811	0.827348	0.833433					1.06918		0.786132	1.29011	1.06954	1.10325	1.04364	0.930002		1.00015	0.8823	0.989615		1.0598	0.661023		1.11581		0.847992	1.16012	1.22337	0.763675	0.618836	1.07896	0.797487
2008-01-05	1.08091		1.06891		1.13516		1.29097	1.12329	1.0284	1.12612	0.748044		0.672935	0.608658	0.830698	0.85288					1.06172		0.785186	1.29662	1.07877	1.11201	1.03587	0.936648		0.993785	0.885868	0.998769		1.05142	0.659898		1.11441		0.847778	1.16201	1.23604	0.76792	0.622416	1.07906	0.797277
2008-01-06	1.09107		1.07218		1.14107		1.28711	1.12459	1.03409	1.13074	0.755481		0.682042	0.600785	0.828274	0.846399					1.05355		0.774266	1.30355	1.07653	1.10806	1.03601	0.937693		0.995228	0.904944	1.00827		1.04514	0.655961		1.10773		0.854225	1.17706	1.24364	0.777629	0.624498	1.06693	0.795739
2008-01-07	1.09749		1.06837		1.14362		1.28195	1.12279	1.04485	1.14107	0.76425		0.692442	0.594773	0.822161	0.850349					1.04842		0.768304	1.30119	1.0756	1.09848	1.03166	0.937801		0.99839	0.917669	1.01252		1.04061	0.651614		1.1078		0.857144	1.18968	1.25133	0.79447	0.626087	1.06257	0.799993
2008-01-08	1.10503		1.06763		1.14684		1.28462	1.12367	1.05131	1.14612	0.766007		0.705648	0.588952	0.807784	0.857532					1.0436		0.768808	1.3026	1.07951	1.08883	1.03634	0.935075		1.00084	0.928589	1.01495		1.03834	0.646399		1.11096		0.857041	1.18557	1.25039	0.82237	0.627597	1.05625	0.807016
2008-01-09	1.10716		1.07897		1.14646		1.28936	1.12441	1.05187	1.14732	0.773007		0.715784	0.587676	0.808708	0.864788					1.03698		0.76949	1.30599	1.09184	1.08302	1.03276	0.942416		0.997872	0.938875	1.02092		1.03743	0.638149		1.11659		0.860215	1.19006	1.24851	0.839388	0.630333	1.05396	0.817163
2008-01-10	1.10954		1.08484		1.14101		1.29237	1.12858	1.05092	1.14717	0.776879		0.71909	0.58197	0.813146	0.865592					1.02529		0.769849	1.3085	1.10506	1.07569	1.02601	0.95326		0.996316	0.94417	1.03061		1.03159	0.634438		1.1194		0.858331	1.1898	1.26276	0.843	0.631206	1.04766	0.825437
2008-01-11	1.1154		1.08911		1.1335		1.29864	1.12957	1.05064	1.14155	0.78053		0.732844	0.579166	0.815039	0.867542					1.01269		0.771869	1.31583	1.09884	1.07043	1.0219	0.956785		0.998779	0.946226	1.04029		1.03167	0.630612		1.11842		0.854071	1.1948	1.27201	0.827963	0.631248	1.04775	0.834
2008-01-12	1.12961		1.09326		1.12608		1.3091	1.13171	1.05094	1.14241	0.783356		0.746804	0.564911	0.80837	0.871082					1.00453		0.773856	1.31901	1.09732	1.0724	1.02608	0.961787		0.999057	0.954819	1.04387		1.03243	0.627327		1.11924		0.850871	1.21123	1.27352	0.794168	0.634082	1.04851	0.831938
2008-01-13	1.14001		1.10557		1.11763		1.32809	1.12533	1.05295	1.14177	0.785625		0.747537	0.565038	0.798287	0.869675					0.988463		0.770821	1.31651	1.1039	1.07697	1.01276	0.970407		0.996241	0.946983	1.04528		1.03233	0.622886		1.12359		0.846685	1.21907	1.2745	0.809511	0.637138	1.04864	0.834446
2008-01-14	1.15124		1.11599		1.10438		1.34649	1.12089	1.06047	1.14359	0.790271		0.753005	0.563598	0.780828	0.863389					0.979835		0.771353	1.3145	1.10938	1.07264	1.0121	0.979662		0.990793	0.943717	1.03868		1.02778	0.618737		1.12822		0.837678	1.22474	1.28184	0.822122	0.642326	1.05186	0.842454
2008-01-15	1.15702		1.12028		1.09		1.37595	1.11917	1.06702	1.14238	0.803709		0.76007	0.563549	0.76839	0.858167					0.975478		0.769054	1.32477	1.11337	1.07053	1.01284	0.991088		0.985256	0.950831	1.04047		1.02276	0.616869		1.13019		0.840665	1.23535	1.28906	0.831252	0.648577		0.842919
2008-01-16	1.16159		1.12543		1.07498		1.38221	1.11584	1.07954	1.1384	0.811076		0.767075	0.562088	0.773845	0.843315					0.977946		0.767472	1.33515	1.11598	1.05881	1.01518	0.993759		0.975299	0.957451	1.04664		1.0209	0.616158		1.12944		0.844321	1.24691	1.2968	0.817771	0.654575		0.846317
2008-01-17	1.17327		1.12507		1.05982		1.39533	1.11148	1.08793	1.13703	0.817855		0.767196	0.558876	0.778184	0.827459					0.971639		0.766714	1.33858	1.11984	1.04827	1.01361	0.993611		0.964341	0.971283	1.06454		1.01535	0.616517		1.13197		0.848827	1.25024	1.29508	0.805018	0.661679		0.836552
2008-01-18	1.18395		1.12221		1.04684		1.42517	1.10018	1.08841	1.13124	0.824572		0.767049	0.557147	0.764865	0.816342					0.971028		0.768032	1.34041	1.12193	1.03973	1.01584	0.99969		0.966366	0.970488	1.07261		1.01933	0.616203		1.13679		0.841631	1.25953	1.29284	0.804518	0.666482		0.839153
2008-01-19	1.19214		1.12175		1.03721		1.43623	1.0928	1.08246	1.1257	0.846182		0.765998	0.560404	0.748263	0.815914					0.967969		0.779976	1.34227	1.11844	1.03508	1.02272	1.00102		0.969331	0.979974	1.07957		1.01564	0.617918		1.13408		0.837437	1.25776	1.2866	0.824518	0.673486		0.842848
2008-01-20	1.20424		1.12168		1.02905		1.4384	1.08498	1.08434	1.1254	0.861844		0.766883	0.565469	0.742846	0.813844					0.968978		0.78964	1.34376	1.11794	1.03996	1.02403	1.0124		0.97083	0.986713	1.08603		1.00672	0.621258		1.138		0.83973	1.25573	1.2866	0.839805	0.68886		0.843783
2008-01-21	1.21351		1.12812		1.02104		1.42805	1.08169	1.0884	1.13204	0.880807		0.769821	0.568462	0.743256	0.812056					0.968294		0.790624	1.34968	1.11716	1.03825	1.02471	1.0185		0.959777	0.9868	1.08694		0.998427	0.622962		1.13726		0.835981	1.24561	1.2943	0.834934	0.70539		0.843456
2008-01-22	1.21981		1.13368		1.01761		1.41783	1.07843	1.09154	1.13573	0.900465		0.77313	0.574154	0.72885	0.801508					0.965737		0.787749	1.34641	1.13351	1.03608	1.0285	1.0184		0.945604	0.986823	1.08614		0.993892	0.621362		1.12855		0.836529	1.23747	1.29859	0.841605	0.721563		0.847406
2008-01-23	1.2298		1.14458		1.01074		1.3764	1.07555	1.0977	1.13741	0.912812		0.773708	0.5852	0.728602	0.803816					0.956347		0.791761	1.34779	1.14074	1.03319	1.03249	1.01467		0.938071	0.986835	1.08149		0.988385	0.617197		1.12268		0.836327	1.24704	1.30004	0.840665	0.737654		0.853242
2008-01-24	1.23699		1.15851		1.00931		1.36973	1.07261	1.11038	1.1457	0.924385		0.776314	0.593572	0.735325	0.797109					0.952371		0.801749	1.34873	1.14163	1.03596	1.03498	1.01062		0.935903	0.98892	1.0857		0.982196	0.610858		1.11972		0.836347	1.25259	1.30344	0.848228	0.746166		0.852855
2008-01-25	1.24237		1.16892		1.0099		1.36915	1.06477	1.1201	1.14893	0.941593		0.782589	0.597139	0.743682	0.798142					0.95315		0.818399	1.33574	1.14136	1.03914	1.0308	1.00476		0.936679	1.00361	1.09089		0.97358	0.605042		1.11955		0.836681	1.26305	1.31337	0.844437	0.759924		0.857388
2008-01-26	1.25032		1.17599		1.00752		1.36135	1.05317	1.13088	1.14831	0.954156		0.791878	0.60311	0.749375	0.799512					0.951983		0.834144	1.3128	1.14135	1.03889	1.02675	1.007		0.92955	1.00465	1.09059		0.966621	0.598827		1.11981		0.833745	1.26973	1.32717	0.84442	0.761689		0.856155
2008-01-27	1.2545		1.18481		1.00159		1.34082	1.04717	1.14432	1.1513	0.967499		0.802735	0.60615	0.75373	0.802988					0.954138		0.842431	1.29991	1.13471	1.03305	1.01817	1.00786		0.937865	1.01663	1.08725		0.961185	0.591023		1.12651		0.832544	1.27132	1.33285	0.850674	0.775878		0.862333
2008-01-28	1.25351		1.1857		0.990911		1.31975	1.04284	1.14697	1.14907	0.981136		0.812947	0.604894	0.758069	0.810319					0.948798		0.841142	1.28694	1.1331	1.03295	1.02694	1.00847		0.95812	1.02233	1.08447		0.954277	0.582815		1.12814		0.830279	1.25857	1.343	0.8588	0.793539		0.879562
2008-01-29	1.25037		1.18128		0.981392		1.25468	1.03722	1.14326	1.14842	0.988848		0.820924	0.605191	0.758848	0.818673					0.943601		0.839085	1.26569	1.13632	1.02662	1.03404	1.00818		0.967488	1.01519	1.08553		0.946747	0.577426		1.12751		0.833326	1.25128	1.35066	0.859457	0.818145		0.895057
2008-01-30	1.24673		1.17928		0.970783		1.24051	1.02958	1.13724	1.1366	0.996389		0.827675	0.604427	0.759715	0.819484					0.943823		0.834343	1.27007	1.14438	1.02206	1.03673	1.01121		0.961999	1.02313	1.08624		0.935539	0.578026		1.1291		0.833592	1.25798	1.35438	0.85951	0.840357		0.908959
2008-01-31	1.23822		1.17635		0.977272		1.21898	1.02195	1.13331	1.1212	1.00338		0.835454	0.6021	0.764802	0.823079					0.940877		0.821908	1.27269	1.15164	1.01043	1.04532	1.01081		0.959669	1.03319	1.08977		0.925337	0.573151		1.13312		0.836399	1.25517	1.36539	0.861113	0.865969		0.912623
2008-02-01	1.23708		1.18206		0.973681		1.18515	1.01253	1.1294	1.10477	1.02342		0.841782	0.599886	0.770094	0.823028					0.937781		0.804897	1.27452	1.15445	1.00314	1.05156	1.01827		0.952482	1.04137	1.09417		0.918701	0.56758		1.14213		0.842895	1.2506	1.374	0.905845	0.899385		0.905084
2008-02-02	1.24142		1.18682		0.964059		1.19866	1.00703	1.12968	1.08907	1.04931		0.848494	0.598361	0.762103	0.824992					0.935741		0.795957	1.27549	1.15857	1.00586	1.06178	1.01921		0.949205	1.03985	1.09399		0.906964	0.564464		1.14793		0.846296	1.25818	1.37618	0.936338	0.932653		0.904555
2008-02-03	1.24452		1.19436		0.956747		1.20031	1.01149	1.13013	1.08125	1.07604		0.849068	0.597731	0.753372	0.828284					0.931708		0.790357	1.26955	1.16862	1.00591	1.05892	1.02207		0.949381	1.05638	1.10408		0.896028	0.561287		1.15834		0.840886	1.26755	1.38345	0.965799	0.960777		0.905228
2008-02-04	1.23989		1.20125		0.94845		1.19894	1.01675	1.13986	1.07835	1.10134		0.850998	0.596926	0.758693	0.833281					0.925773		0.789202	1.26876	1.17908	1.00139	1.06449	1.01861		0.947225	1.05987	1.12228		0.886762	0.561194		1.16413		0.844951	1.27991	1.3836	0.995891	0.9936		0.90571
2008-02-05	1.24216		1.20563		0.939191		1.16192	1.02154	1.14962	1.07681	1.12571		0.854894	0.59776	0.775051	0.838417					0.916721		0.785988	1.26761	1.18419	0.99398	1.06491	1.02433		0.941335	1.04725	1.12772		0.884623	0.561132		1.16928		0.844057	1.2775	1.37698	1.00422	1.01108		0.913642
2008-02-06	1.2458		1.21547		0.929971		1.11197	1.02617	1.15846	1.07302	1.15023		0.856729	0.602922	0.787373	0.841581					0.907103		0.782914	1.27106	1.18953	1.00038	1.06163	1.03693		0.93106	1.02257	1.13077		0.8814	0.561264		1.17291		0.842927	1.26912	1.38041	1.00305	1.029		0.914093
2008-02-07	1.2514		1.22341		0.921562		1.09996	1.02722	1.16858	1.07269	1.17085		0.857126	0.60956	0.794465	0.822858					0.898591		0.782217	1.26563	1.18836	1.01042	1.07429	1.04018		0.929233	0.983402	1.14265		0.871805	0.562216		1.17292		0.843863	1.26319	1.38494	1.01305	1.04978		0.908035
2008-02-08	1.25566		1.21228		0.916289		1.07257	1.02861	1.17191	1.06723	1.1903		0.863487	0.612398	0.79926	0.797255					0.894254		0.781831	1.26918	1.18874	1.01854	1.07474	1.04117		0.932537	0.98197	1.15451		0.862907	0.563463		1.17284		0.845022	1.26331	1.38827	1.01794	1.06764		0.90549
2008-02-09	1.25538		1.21634		0.913854		1.03199	1.02257	1.18211	1.0671	1.2123		0.869082	0.607243	0.796148	0.798337					0.889264		0.779101	1.2745	1.18805	1.02298	1.08015	1.04123		0.9274	0.997576	1.1627		0.868984	0.562098		1.17418		0.848341	1.25533	1.39243	1.018	1.08225		0.905265
2008-02-10	1.25813		1.22383		0.910524		1.02522	1.01927	1.18961	1.06579	1.22794		0.875267	0.603851	0.797381	0.800125					0.8827		0.774183	1.28435	1.1801	1.02313	1.08588	1.03968		0.92401	1.01244	1.17068		0.875913	0.563663		1.17673		0.849645	1.25372	1.39292	1.03116	1.09781		0.908144
2008-02-11	1.25973		1.23058		0.904618		1.02566	1.01667	1.19588	1.06709	1.24019		0.881055	0.610479	0.797443	0.801638					0.876762		0.777689	1.28669	1.17282	1.02104	1.08363	1.04528		0.92611	1.05281	1.16773		0.875007	0.565343		1.17188		0.850683	1.25358	1.39485	1.03241	1.11261		0.915056
2008-02-12	1.25841		1.22788		0.89604		0.998106	1.01378	1.19931	1.06833	1.25595		0.884751	0.605838	0.800584	0.808697					0.868145		0.783118	1.29175	1.16485	1.01317	1.09156	1.04535		0.934089	1.05902	1.16947		0.865395	0.565461		1.17357		0.850446	1.25959	1.40049	1.04344	1.1212		0.906976
2008-02-13	1.26032		1.22154		0.887304		0.979006	1.01163	1.20715	1.07735	1.27521		0.88812	0.603879	0.803819	0.806957					0.868931		0.789251	1.29805	1.15759	1.01245	1.09937	1.04825		0.939558	1.08467	1.16773		0.871898	0.56355		1.17122		0.847973	1.26239	1.40231	1.06835	1.13334		0.894441
2008-02-14	1.26348		1.21893		0.877893		0.966578	1.00644	1.20923	1.08599	1.29269		0.894512	0.60227	0.801099	0.80896					0.873759		0.795325	1.30234	1.15	1.0087	1.10311	1.05653		0.949927	1.09399	1.16901		0.875853	0.559917		1.16616		0.841755	1.26461	1.41112	1.10657	1.14851		0.884501
2008-02-15	1.26281		1.22303		0.868814		0.960897	1.00696	1.20409	1.0925	1.30285		0.898169	0.604469	0.812451	0.810556					0.880167		0.796588	1.30792	1.15047	1.00296	1.10772	1.06704		0.947452	1.08193	1.17599		0.876473	0.555281		1.16287		0.847499	1.26731	1.40866	1.12548	1.16397		0.889362
2008-02-16	1.26111		1.22614		0.856972		0.983765	1.00164	1.20355	1.10076	1.31914		0.900625	0.602197	0.805826	0.815338					0.888571		0.797035	1.30929	1.14295	0.99583	1.1104	1.07357		0.965311	1.08203	1.1807		0.875688	0.553414		1.15778		0.853464	1.26564	1.41612	1.12252	1.17995		0.883981
2008-02-17	1.26192		1.23366		0.846072		0.971749	0.993659	1.20356	1.10577	1.32874		0.903408	0.608865	0.803302	0.818046					0.887712		0.794546	1.30303	1.14249	0.995899	1.10178	1.07474		0.984293	1.0821	1.19041		0.877526	0.553686		1.15781		0.853019	1.26929	1.4233	1.14168	1.18736		0.883786
2008-02-18	1.26108		1.23638		0.837191		0.957358	0.984267	1.20642	1.10515	1.34898		0.913627	0.617946	0.798015	0.82347					0.889226		0.791236	1.30719	1.14413	0.984983	1.11775	1.0786		0.987224	1.07831	1.19428		0.875378	0.553508		1.15994		0.859594	1.27469	1.42763	1.14171	1.2039		0.878536
2008-02-19	1.26441		1.22268		0.831037		0.944703	0.976858	1.21333	1.10578	1.35741		0.929628	0.634101	0.793913	0.826372					0.890805		0.791463	1.30981	1.15146	0.993374	1.12757	1.08226		1.00003	1.0833	1.19154		0.877361	0.549666		1.16236		0.866864	1.26588	1.43547	1.16843	1.22527		0.869319
2008-02-20	1.26992		1.21594		0.827707		0.938378	0.975726	1.22352	1.10543	1.38233		0.931558	0.652947	0.79849	0.830745					0.890703		0.792271	1.31653	1.155	0.999197	1.12758	1.09164		0.999752	1.09834	1.1855		0.867398	0.547633		1.16142		0.869938	1.2649	1.43212	1.18878	1.25043		0.869672
2008-02-21	1.27297		1.21343		0.824056		0.946955	0.974173	1.22275	1.10276	1.40849		0.933911	0.65998	0.797379	0.835009					0.890878		0.782884	1.31705	1.16174	0.996918	1.12599	1.09978		1.00067	1.1143	1.17878		0.858463	0.54516		1.16672		0.869637	1.26237	1.42699	1.19294	1.26999		0.874675
2008-02-22	1.27238		1.2144		0.821929		0.96493	0.972436	1.22124	1.09994	1.43074		0.948971	0.669114	0.78382	0.823379					0.891127		0.778572	1.3141	1.169	0.99414	1.11696	1.10968		1.00394	1.12641	1.17296		0.851223	0.545691		1.16983		0.872257	1.26677	1.41909	1.19892	1.28653		0.877589
2008-02-23	1.27123		1.21864		0.82233		0.972888	0.970534	1.21501	1.10163	1.45276		0.963203	0.67422	0.796082	0.826841					0.889373		0.77618	1.31191	1.17581	0.988409	1.11451	1.1156		1.01461	1.14928	1.18195		0.840161	0.546671		1.16727		0.876088	1.26525	1.40986	1.20346	1.3004		0.878948
2008-02-24	1.26425		1.22217		0.821973		0.975974	0.966091	1.21421	1.10913	1.47135		0.967252	0.674842	0.811074	0.83619					0.886615		0.772684	1.3082	1.18292	0.983859	1.10572	1.12141		1.02661	1.15721	1.19692		0.833861	0.547447		1.16313		0.880817	1.26072	1.40788	1.21419	1.31292		0.879751
2008-02-25	1.2582		1.21299		0.81684		0.979546	0.960463	1.21548	1.11235	1.47125		0.979903	0.675224	0.824902	0.833875					0.890009		0.774582	1.30828	1.1889	0.984861	1.10628	1.12195		1.02843	1.16013	1.20853		0.824433	0.549489		1.16243		0.880986	1.26571	1.4074	1.22375	1.33344		0.87865
2008-02-26	1.25762		1.20575		0.816762		0.978375	0.959603	1.22043	1.113	1.47332		0.996693	0.677711	0.838014	0.838764					0.88832		0.777722	1.31146	1.19305	0.978475	1.1032	1.13342		1.02222	1.15857	1.2081		0.812837	0.551875		1.16044		0.881288	1.26533	1.41372	1.23134	1.35361		0.872986
2008-02-27	1.25233		1.20634		0.814819		0.969228	0.953239	1.22428	1.12116	1.47292		1.01312	0.684328	0.831079	0.857021					0.89357		0.7792	1.30961	1.1938	0.970988	1.09611	1.13705		1.02884	1.17089	1.20937		0.807406	0.550342		1.15486		0.88164	1.27004	1.41336	1.24371	1.37948		0.871198
2008-02-28	1.24242		1.20717		0.816084		0.951112	0.948262	1.22718	1.12798	1.47251		1.02505	0.687328	0.836186	0.88168					0.899725		0.78234	1.30704	1.19374	0.969034	1.09558	1.1475		1.03296	1.18246	1.20841		0.799323	0.547904		1.15797		0.884405	1.26992	1.41147	1.2833	1.40357		0.870689
2008-02-29	1.23585		1.2094		0.812622		0.940296	0.948366	1.22755	1.12702	1.46905		1.03382	0.692413	0.845006	0.870945					0.898006		0.784586	1.30127	1.19122	0.971052	1.094	1.15226		1.02761	1.2042	1.21133		0.796152	0.546477		1.15657		0.890811	1.26795	1.40384	1.30417	1.41878		0.877667
2008-03-01	1.23141		1.21055		0.806535		0.937773	0.943425	1.22523	1.12265	1.46547		1.03812	0.694268	0.838662	0.871225					0.891361		0.786327	1.29293	1.18674	0.971929	1.08527	1.14851		1.02615	1.21213	1.21557		0.790621	0.545509		1.16213		0.89166	1.27011	1.40472	1.31936	1.42328		0.874165
2008-03-02	1.22463		1.21358		0.80967		0.933073	0.940249	1.2248	1.12104	1.46053		1.05961	0.692359	0.835681	0.878512					0.886509		0.789901	1.28625	1.18461	0.978465	1.08635	1.14398		1.02212	1.23808	1.22205		0.780799	0.546962		1.1673		0.892927	1.27335	1.39451	1.31986	1.42206		0.87484
2008-03-03	1.21516		1.21961		0.811983		0.923588	0.942288	1.22242	1.12773	1.45606		1.0779	0.695813	0.839196	0.873139					0.88509		0.794392	1.28648	1.18082	0.978473	1.09237	1.14391		1.02441	1.23657	1.22102		0.769246	0.549236		1.17252		0.896998	1.27904	1.38213	1.33724	1.42483		0.873084
2008-03-04	1.21331		1.23458		0.812031		0.9069	0.933201	1.21844	1.13621	1.45124		1.09237	0.700378	0.855341	0.876521					0.888957		0.8007	1.28664	1.17752	0.976498	1.1104	1.15549		1.02594	1.23654	1.22367		0.761052	0.549011		1.17563		0.895928	1.27855	1.37549	1.35508	1.42611		0.873029
2008-03-05	1.20572		1.23999		0.813433		0.893211	0.928844	1.20929	1.13911	1.44513		1.10569	0.704908	0.862858	0.882956					0.893639		0.804381	1.28587	1.18066	0.97966	1.11098	1.16959		1.02051	1.2358	1.23489		0.755553	0.548629		1.17758		0.897603	1.27115	1.37528	1.36378	1.42814		0.892067
2008-03-06	1.1984		1.25673		0.810321		0.878035	0.926103	1.21228	1.13627	1.44093		1.13717	0.714048	0.869196	0.887693					0.896828		0.809638	1.28172	1.18304	0.981719	1.10894	1.168		1.01826	1.20316	1.2478		0.753077	0.551778		1.17959		0.899377	1.27532	1.37802	1.36544	1.43503		0.918894
2008-03-07	1.19104		1.27371		0.812432		0.864209	0.91653	1.21268	1.14104	1.43472		1.15335	0.720502	0.872887	0.895137					0.891637		0.815685	1.28382	1.1942	0.97978	1.11068	1.17505		1.01563	1.19852	1.25754		0.756699	0.554238		1.18142		0.901118	1.29084	1.37385	1.36906	1.44198		0.945722
2008-03-08	1.19476		1.28551		0.816726		0.852029	0.916553	1.21267	1.14255	1.43236		1.16369	0.720677	0.860886	0.888847					0.885805		0.817029	1.28461	1.19468	0.977518	1.11374	1.18005		1.01208	1.16718	1.26158		0.754695	0.556266		1.18091		0.900268	1.30802	1.37569	1.38206	1.44855		0.967626
2008-03-09	1.19294		1.28706		0.820299		0.840053	0.916369	1.20949	1.14135	1.43237		1.1784	0.723866	0.864773	0.884702					0.880315		0.816957	1.28609	1.19065	0.974891	1.10888	1.18495		1.01081	1.12192	1.26631		0.75199	0.560012		1.18204		0.900624	1.31315	1.37713	1.38872	1.44837		0.981496
2008-03-10	1.19329		1.28339		0.822689		0.834373	0.914641	1.21142	1.14301	1.42573		1.18668	0.729263	0.884192	0.89968					0.874704		0.807644	1.28619	1.19241	0.972453	1.10665	1.19439		1.00692	1.12787	1.26699		0.749108	0.56619		1.18128		0.900009	1.31054	1.37683	1.39479	1.45435		0.990583
2008-03-11	1.19589		1.27305		0.824907		0.836849	0.910488	1.21049	1.14393	1.43051		1.19487	0.726478	0.907418	0.902866					0.867043		0.79341	1.28338	1.19563	0.961816	1.1172	1.19542		1.01	1.12466	1.26121		0.750146	0.572323		1.17949		0.894185	1.31896	1.38485	1.39352	1.45933		1.00137
2008-03-12	1.19737		1.2809		0.827727		0.841025	0.908162	1.20548	1.14359	1.43742		1.20519	0.735532	0.915001	0.913436					0.860241		0.780118	1.29102	1.19295	0.954529	1.12098	1.19223		1.02146	1.11896	1.25857		0.738209	0.579289		1.18254		0.896179	1.31505	1.38324	1.38419	1.465		1.00749
2008-03-13	1.19711		1.29402		0.830858		0.840791	0.910352	1.21137	1.13672	1.43286		1.2223	0.740946	0.924055	0.9184					0.861638		0.773653	1.29792	1.19696	0.950744	1.13304	1.19693		1.0286	1.13905	1.25414		0.740323	0.583406		1.18229		0.89842	1.31721	1.38713	1.3809	1.46931		0.991006
2008-03-14	1.19995		1.29841		0.825914		0.839581	0.908527	1.2181	1.14705	1.42822		1.23817	0.74199	0.927194	0.938623					0.86253		0.775964	1.30069	1.18904	0.934982	1.1287	1.20793		1.03241	1.15764	1.24609		0.741259	0.586088		1.18124		0.900206	1.32526	1.39214	1.39552	1.47695		0.966189
2008-03-15	1.20744		1.29916		0.821556		0.841482	0.907143	1.20769	1.15059	1.42355		1.2522	0.744686	0.935685	0.943517					0.861317		0.778959	1.30147	1.18438	0.921949	1.12704	1.21718		1.04373	1.1652	1.24332		0.740121	0.587886		1.17534		0.900189	1.34265	1.39023	1.40097	1.48525		0.966404
2008-03-16	1.21127		1.2926		0.817051		0.85543	0.90566	1.20141	1.14629	1.42934		1.27024	0.746716	0.935285	0.959295					0.858938		0.780488	1.30187	1.17701	0.907348	1.15804	1.22294		1.04518	1.17853	1.24129		0.73495	0.591518		1.16776		0.905394	1.35136	1.38553	1.4097	1.48917		0.970341
2008-03-17	1.20723		1.28822		0.812527		0.8539	0.89188	1.19716	1.12924	1.43978		1.28558	0.749142	0.929449	0.974349					0.859425		0.77952	1.30262	1.17454	0.895398	1.15943	1.2279		1.04542	1.19977	1.23731		0.741146	0.59416		1.1694		0.904152	1.36253	1.38752	1.4274	1.5001		0.974789
2008-03-18	1.208		1.27669		0.809824		0.851038	0.881291	1.19418	1.12341	1.44847		1.2916	0.750041	0.926723	0.965213					0.864529		0.780354	1.30629	1.16662	0.889099	1.15792	1.23947		1.04949	1.16631	1.23161		0.742922	0.597251		1.1695		0.902697	1.36711	1.39099	1.44491	1.51531		0.981528
2008-03-19	1.20919		1.26295		0.80985		0.8497	0.873818	1.19405	1.12556	1.45424		1.29146	0.75272	0.921005	0.964316					0.8685		0.778568	1.30743	1.16283	0.880925	1.15576	1.24974		1.0436	1.17524	1.23016		0.740467	0.597836		1.16199		0.900056	1.37928	1.39175	1.45265	1.52982		0.976377
2008-03-20	1.2103		1.26079		0.803048		0.839283	0.872932	1.19772	1.12506	1.45532		1.29065	0.754545	0.905771	0.971964					0.872148		0.776558	1.30478	1.1599	0.87676	1.16689	1.2549		1.03294	1.1526	1.23068		0.743211	0.597596		1.15836		0.898223	1.39116	1.38886	1.45529	1.54546		0.973548
2008-03-21	1.2101		1.2617		0.7947		0.832237	0.875071	1.20694	1.12411	1.45617		1.29877	0.75854	0.902738	0.968164					0.870999		0.763142	1.30464	1.16129	0.862905	1.18279	1.27079		1.02553	1.13522	1.23273		0.742483	0.598503		1.14979		0.890501	1.40692	1.38699	1.4576	1.5605		0.974009
2008-03-22	1.20677		1.26476		0.790299		0.826757	0.880055	1.20702	1.11584	1.45677		1.31149	0.762203	0.909077	0.966641					0.862554		0.764789	1.30577	1.16427	0.852885	1.18641	1.27855		1.02174	1.14127	1.23722		0.737512	0.60049		1.14774		0.893396	1.40895	1.3892	1.4617	1.56803		0.980193
2008-03-23	1.20862		1.25899		0.78702		0.819549	0.882313	1.19993	1.11045	1.46112		1.32574	0.765704	0.922806	0.963919					0.852469		0.765644	1.30649	1.16501	0.844542	1.19469	1.28787		1.02728	1.12195	1.23791		0.733	0.607639		1.14724		0.903514	1.40877	1.39066	1.4604	1.57138		0.981766
2008-03-24	1.2159		1.25349		0.780821		0.815255	0.882998	1.19612	1.10782	1.47051		1.33224	0.773285	0.944533	0.957413					0.835887		0.764398	1.29847	1.15981	0.838548	1.20055	1.29409		1.03174	1.12113	1.23741		0.730452	0.615138		1.14821		0.899881	1.39942	1.39301	1.45749	1.58087		0.986392
2008-03-25	1.2175		1.25304		0.780515		0.813566	0.876586	1.19312	1.10671	1.47386		1.33313	0.784844	0.961234	0.952613					0.822899		0.761369	1.28909	1.15402	0.833191	1.20134	1.29513		1.03698	1.12114	1.24121		0.73115	0.616786		1.14901		0.908093	1.38013	1.39343	1.45611	1.59397		0.985333
2008-03-26	1.21795		1.24756		0.774022		0.825062	0.872098	1.19415	1.10345	1.47801		1.34625	0.797321	0.966253	0.954					0.822398		0.760218	1.28559	1.15568	0.823332	1.20732	1.30272		1.03986	1.12108	1.24254		0.729269	0.618601		1.14903		0.917745	1.37499	1.38859	1.45605	1.60497		0.990747
2008-03-27	1.21459		1.24563		0.770826		0.838675	0.870857	1.20059	1.09889	1.48429		1.36828	0.8039	0.974027	0.959678					0.823211		0.756562	1.29072	1.15675	0.812663	1.21311	1.30841		1.0423	1.11552	1.24492		0.727417	0.618301		1.14921		0.926614	1.37684	1.38534	1.45673	1.62381		0.994578
2008-03-28	1.20616		1.24453		0.765852		0.851368	0.86956	1.20437	1.08609	1.48667		1.37531	0.811822	0.98741	0.972187					0.826229		0.756791	1.29516	1.1534	0.8085	1.19945	1.31424		1.03923	1.11883	1.25261		0.721896	0.617694		1.15101		0.925273	1.36759	1.38566	1.41616	1.63313		1.00248
2008-03-29	1.19663		1.23972		0.770119		0.863112	0.860355	1.20663	1.06597	1.48832		1.38295	0.815423	0.990061	0.999322					0.82703		0.751188	1.30143	1.15402	0.798686	1.19443	1.31511		1.0371	1.12436	1.25438		0.718392	0.619449		1.14987		0.922748	1.36965	1.38751	1.4115	1.63579		1.00926
2008-03-30	1.19256		1.24026		0.773478		0.871482	0.852986	1.20527	1.0592	1.4865		1.39956	0.818589	0.986524	0.992313					0.826731		0.743694	1.30557	1.14919	0.785775	1.18898	1.32165		1.04481	1.11334	1.24629		0.716301	0.621802		1.14474		0.925705	1.36333	1.3793	1.41144	1.63811		1.00724		0.555473
2008-03-31	1.18499		1.23782		0.778307		0.871392	0.856371	1.21183	1.06272	1.48316		1.41562	0.826213	0.989193	0.990008					0.826887		0.736915	1.30552	1.1494	0.774569	1.187	1.33481		1.03289	1.11183	1.24249		0.713295	0.623516		1.14868		0.92643	1.35793	1.37408	1.41664	1.63126		0.989303		0.56493
2008-04-01	1.17937		1.23354		0.773718		0.87596	0.86409	1.21132	1.06579	1.48039		1.41732	0.834362	1.0017	0.993771					0.823807		0.74517	1.30199	1.15146	0.766584	1.18655	1.3429		1.03648	1.12719	1.2404		0.707963	0.62451		1.15243		0.930001	1.36427	1.37217	1.42919	1.62819		0.969304		0.574391
2008-04-02	1.1725		1.22928		0.782813		0.871595	0.859959	1.22202	1.06834	1.47833		1.45475	0.839667	1.00477	0.996887					0.819139		0.755763	1.31227	1.15177	0.761318	1.19164	1.35431		1.04411	1.12552	1.23677		0.70006	0.620375		1.15301		0.940578	1.37027	1.37342	1.44278	1.62871		0.961896		0.586923
2008-04-03	1.16756		1.22171		0.792188		0.880056	0.846309	1.23061	1.06537	1.47369		1.4774	0.844503	1.01895	0.984584					0.809392		0.767919	1.3241	1.14638	0.759389	1.19544	1.36403		1.04256	1.13103	1.23503		0.696794	0.619978		1.15975		0.942325	1.37415	1.37201	1.44296	1.62813		0.966583		0.598982
2008-04-04	1.17214		1.22564		0.799525		0.874857	0.83882	1.23031	1.06962	1.47367		1.48397	0.852203	1.03498	0.976784					0.799227		0.768999	1.33747	1.1452	0.751178	1.18683	1.37005		1.04001	1.16147	1.23616		0.694349	0.622724		1.16189		0.954874	1.37286	1.37555	1.45035	1.62402		0.966028		0.608739
2008-04-05	1.17521		1.21707		0.803061		0.871243	0.84432	1.22692	1.0767	1.47993		1.49148	0.862865	1.04737	0.971996					0.788335		0.766562	1.34493	1.14778	0.755317	1.17811	1.38141		1.04323	1.17852	1.23105		0.694872	0.623341		1.15689		0.956526	1.37881	1.38913	1.46361	1.633		0.96978		0.614809
2008-04-06	1.17497		1.21656		0.806316		0.87502	0.852599	1.23529	1.07839	1.47767		1.53121	0.867023	1.04868	0.97548					0.779082		0.768098	1.34558	1.15062	0.75221	1.19261	1.38811		1.04931	1.20913	1.22354		0.695207	0.621958		1.15656		0.957379	1.37869	1.40393	1.47266	1.64246		0.975816		0.625867
2008-04-07	1.18009		1.21575		0.806474		0.871642	0.866535	1.24145	1.07481	1.47182		1.56586	0.874439	1.04566	0.974216					0.771651		0.768649	1.34534	1.15448	0.751612	1.18871	1.3898		1.05533	1.20453	1.21667		0.694748	0.623174		1.15822		0.959228	1.36787	1.4127	1.48664	1.64734		0.976877		0.634541
2008-04-08	1.18115		1.21234		0.80511		0.868927	0.877467	1.23438	1.07268	1.46832		1.59476	0.879238	1.04875	0.977334					0.769411		0.769272	1.33858	1.1581	0.748507	1.18436	1.39787		1.07232	1.19319	1.20857		0.693816	0.625471		1.15242		0.965718	1.35861	1.41777	1.48737	1.64736		0.978338		0.647473
2008-04-09	1.17775		1.21567		0.800344		0.862956	0.892978	1.22981	1.07069	1.4583		1.61927	0.881664	1.04899	0.967813					0.765878		0.766257	1.33339	1.16476	0.751131	1.18072	1.39652		1.06965	1.18432	1.19715		0.691853	0.628603		1.14173		0.973067	1.35273	1.42074	1.49015	1.64583		0.984502		0.664227
2008-04-10	1.18197		1.22562		0.795825		0.854259	0.9029	1.22857	1.06689	1.45832		1.63991	0.889761	1.04249	0.961111					0.761945		0.755018	1.33217	1.1704	0.752256	1.16538	1.39426		1.07253	1.17848	1.18611		0.688407	0.631464		1.14175		0.969027	1.33829	1.42208	1.49016	1.64607		0.986376		0.678252
2008-04-11	1.18224		1.22496		0.786927		0.84955	0.908453	1.22296	1.06191	1.4496		1.64815	0.895998	1.03549	0.964019					0.759737		0.742549	1.32993	1.16964	0.756864	1.15951	1.39424		1.07928	1.18169	1.17547		0.684408	0.634645		1.13426		0.970898	1.34003	1.42823	1.49714	1.65532		0.986699		0.693172
2008-04-12	1.17945		1.22283		0.776719		0.858152	0.921372	1.22265	1.06261	1.44878		1.66406	0.899764	1.03122	0.954377					0.771355		0.732464	1.32876	1.17004	0.761497	1.15185	1.39734		1.08793	1.1772	1.16717		0.679789	0.635479		1.13508		0.972023	1.3335	1.43516	1.50279	1.66054		0.988698		0.690497
2008-04-13	1.1686		1.21063		0.770535		0.86132	0.931733	1.23033	1.06305	1.45323		1.67037	0.903899	1.02568	0.944177					0.781014		0.727148	1.32731	1.16937	0.769726	1.15199	1.40829		1.08842		1.16138		0.68276	0.63807		1.12689		0.970142	1.32931	1.43508	1.50272	1.67096		0.98755		0.691135
2008-04-14	1.1705		1.20727		0.766916		0.863253	0.938998	1.2369	1.06394	1.45825		1.67573	0.907037	1.02383	0.932528					0.780163		0.716925	1.32057	1.17055	0.771891	1.15185	1.41858		1.08921		1.15579		0.684813	0.641143		1.11985		0.975853	1.32336	1.43341	1.50269	1.6834		0.981545		0.706878
2008-04-15	1.17359		1.20449		0.76595		0.865016	0.94918	1.23727	1.06507	1.45925		1.68255	0.915752	1.02573	0.940566					0.780935		0.709374	1.31627	1.17036	0.773076	1.14895	1.43039		1.08708		1.14921		0.681335	0.644199		1.11647		0.986345	1.31431	1.43335	1.50337	1.6933		0.98184		0.717557
2008-04-16	1.17052		1.20339		0.76351		0.865036	0.959443	1.24271	1.06394	1.45862		1.69501	0.923602	1.0427	0.950332					0.775809		0.703825	1.30515	1.17481	0.769955	1.15676	1.44299		1.08931		1.13784		0.679329	0.645436		1.11405		0.985378	1.30919	1.43823	1.50339	1.69923		0.973897		0.728756
2008-04-17	1.16512		1.20112		0.759427		0.860156	0.976031	1.24864	1.05433	1.45654		1.70436	0.92887	1.05201	0.945467					0.7654		0.703811	1.29782	1.1738	0.766437	1.15786	1.45523		1.091		1.1342		0.679315	0.647997		1.1119		0.983997	1.30444	1.43798	1.49653	1.69924		0.96453		0.747893
2008-04-18	1.16909		1.19299		0.758385		0.858005	0.995306	1.25636	1.04635	1.44603		1.71745	0.928172	1.05938	0.955687					0.756177		0.703845	1.29665	1.17304	0.762544	1.15061	1.46687		1.08718		1.13758		0.679348	0.651139		1.10797		0.981478	1.30623	1.43927	1.49084	1.70155		0.955276		0.764445
2008-04-19	1.17303		1.19416		0.760414		0.857241	1.01528	1.25723	1.05111	1.44769		1.72955	0.93467	1.05899	0.95848					0.747813		0.6987	1.29809	1.1657	0.763354	1.15199	1.47645		1.07546		1.14667		0.673214	0.653595		1.10413		0.975791	1.3031	1.44171	1.48552	1.6986		0.95145		0.76964
2008-04-20	1.17266		1.1945		0.760406		0.855027	1.04068	1.25355	1.04917	1.43829		1.74792	0.942088	1.05539	0.957448					0.756033		0.696495	1.29443	1.16246	0.76476	1.15636	1.48179		1.06268		1.14502		0.672056	0.65574		1.10729		0.982961	1.3053	1.44705	1.49204	1.6959		0.93999		0.771914
2008-04-21	1.17268		1.19374		0.755477		0.852033	1.05545	1.25819	1.04486	1.42873		1.75909	0.954336	1.05557	0.958872					0.771935		0.69569	1.3008	1.16384	0.759797	1.15025	1.49369		1.04383		1.14434		0.666112	0.656055		1.10932		0.993375	1.31046	1.44809	1.49434	1.69693		0.937833		0.775606
2008-04-22	1.17404		1.19697		0.750377		0.847707	1.0691	1.26641	1.04517	1.42026		1.77067	0.957509	1.05803	0.951839					0.77192		0.697382	1.30887	1.17283	0.753796	1.15759	1.50565		1.02639		1.14441		0.663292	0.659193		1.11157		0.997539	1.30576	1.44894	1.50679	1.7006		0.937749		0.778076
2008-04-23	1.173		1.19743		0.747418		0.847718	1.07929	1.27129	1.04558	1.41128		1.78012	0.956286	1.0537	0.942859					0.773015		0.702794	1.31512	1.18017	0.751717	1.16348	1.51581		1.01324		1.14541		0.657897	0.66215		1.11222		1.00089	1.29767	1.44922	1.51063	1.70644		0.93963		0.783425
2008-04-24	1.17015		1.19933		0.746367		0.842341	1.09428	1.26654	1.04703	1.3979		1.78969	0.959477	1.05085	0.933825					0.790372		0.704257	1.32058	1.18228	0.748439	1.1562	1.52197		1.00999		1.16214		0.649055	0.663613		1.11405		1.01466	1.28442	1.45141	1.50914	1.7146		0.942409		0.790234
2008-04-25	1.17031		1.19465		0.754316		0.835782	1.11137	1.2566	1.05074	1.38532		1.79974	0.959446	1.06862	0.907376					0.796323		0.706031	1.32483	1.18485	0.744572	1.15061	1.52765		1.00618		1.17594		0.645541	0.664829		1.11676		1.01387	1.27795	1.46017	1.50534	1.72387		0.943216		0.791298
2008-04-26	1.17336		1.18764		0.761287		0.838767	1.13463	1.2513	1.05911	1.37026		1.81051	0.967894	1.07339	0.849366					0.804747		0.70775	1.33215	1.19515	0.74297	1.14143	1.54719		1.01777		1.19419		0.639603	0.678333		1.11861		1.01793	1.28853	1.46956	1.50795	1.73542		0.946746		0.798942
2008-04-27	1.17853		1.18296		0.772097		0.839713	1.15686	1.25975	1.06805	1.35632		1.81933	0.978723	1.07256	0.826481					0.806869		0.716246	1.33462	1.20185	0.744749	1.13598	1.56192		1.02822		1.21169		0.631134	0.694372		1.12079		1.01657	1.29213	1.46832	1.50799	1.73554		0.944494		0.802488
2008-04-28	1.17758		1.1834		0.780819		0.836919	1.17888	1.26223	1.07568	1.33622		1.82979	0.989509	1.06574	0.821852					0.811587		0.72401	1.33263	1.20608	0.740813	1.12494	1.57656		1.02279		1.22604		0.629022	0.693989		1.12297		1.01648	1.28665	1.46681	1.52029	1.73056		0.941896		0.817922
2008-04-29	1.17041		1.18143		0.782212		0.829351	1.19857	1.26094	1.07559	1.31328		1.84003	1.00115	1.08797	0.826117					0.814734		0.726105	1.33237	1.20794	0.740244	1.12575	1.60079		1.02269		1.23167		0.623112	0.691196		1.12675		1.01431	1.28015	1.4629	1.51992	1.72732		0.942569		0.826534
2008-04-30	1.16078		1.17996		0.789281		0.826061	1.2184	1.25657	1.07753	1.29283		1.85557	1.01274	1.1051	0.846266					0.820386		0.730116	1.33634	1.20799	0.739424	1.11936	1.61315		1.0251		1.2157		0.622502	0.689968		1.13345		1.01437	1.27455	1.46296	1.51999	1.73138		0.945856		0.845306
2008-05-01	1.15293		1.1736		0.793598		0.825134	1.23118	1.25035	1.07654	1.2779		1.86799	1.02489	1.11397	0.85305					0.823542		0.731365	1.33875	1.21101	0.738085	1.11555	1.61254		1.02536		1.20566		0.620366	0.687916		1.13563		1.01586	1.28165	1.45714	1.51937	1.73469		0.94727		0.846195
2008-05-02	1.15513		1.16437		0.799149		0.822134	1.22792	1.24555	1.06944	1.26402		1.88308	1.04753	1.11369	0.853711					0.821613		0.739809	1.34371	1.21612	0.741969	1.10674	1.6227		1.03182		1.19682		0.617371	0.699314		1.14614		1.01612	1.28172	1.44987	1.51963	1.73624		0.948958		0.847892
2008-05-03	1.15694		1.16182		0.803798		0.821111	1.23688	1.23619	1.06268	1.24902		1.89023	1.05806	1.11862	0.847975					0.801223		0.757075	1.34009	1.20627	0.747913	1.10943	1.61515		1.03533		1.19118		0.617951	0.69385		1.15253		1.01616	1.27835	1.4404	1.51967	1.74135		0.949177		0.863531
2008-05-04	1.15855		1.16046		0.811087		0.820678	1.2506	1.2307	1.06515	1.2422		1.89385	1.06076	1.11838	0.847046					0.788211		0.766523	1.34193	1.19887	0.750046	1.08742	1.59406		1.04797		1.18148		0.616143	0.696319		1.14949		1.02328	1.26544	1.43149	1.51978	1.74782		0.95036		0.881824
2008-05-05	1.15072		1.14486		0.812939		0.827197	1.26239	1.2298	1.06284	1.23819		1.90564	1.06532	1.11942	0.833193					0.778544		0.767382	1.33589	1.20224	0.741012	1.08467	1.59724		1.05873		1.17692		0.614279	0.69789		1.14354		1.02314	1.26299	1.42414	1.51411	1.75481		0.950779		0.908086
2008-05-06	1.13709		1.13947		0.811847		0.833271	1.27431	1.23126	1.06537	1.23061		1.91808	1.07729	1.11919	0.796096					0.779036		0.76763	1.33923	1.20111	0.732949	1.08402	1.60246		1.07085		1.18665		0.611581	0.700624		1.14166		1.02231	1.25506	1.41065	1.51408	1.76009		0.951087		0.920741
2008-05-07	1.12881		1.13197		0.814676		0.841622	1.28001	1.22881	1.06827	1.23134		1.92789	1.08713	1.11632	0.799905					0.778598		0.770935	1.34146	1.20799	0.733732	1.07773	1.62868		1.08265		1.18277		0.614574	0.70761		1.14778		1.01764	1.24608	1.39798	1.51481	1.76032		0.953547		0.915655
2008-05-08	1.12449		1.12673		0.821788		0.847088	1.28922	1.22487	1.06565	1.23492		1.93463	1.0987	1.11188	0.803363					0.7776		0.773981	1.34575	1.21577	0.738944	1.07697	1.64543		1.09602		1.17499		0.615744	0.714266		1.15041		1.0143	1.23633	1.3914	1.51604	1.75268		0.951202		0.923217
2008-05-09	1.11757		1.12317		0.827803		0.854902	1.29379	1.22162	1.06496	1.23827		1.93229	1.11155	1.11173	0.802456					0.779397		0.781503	1.34781	1.22014	0.749533	1.07204	1.6573		1.1035		1.16765		0.613869	0.718384		1.14275		1.0132	1.24556	1.41281	1.51259	1.74559		0.945455		0.939685
2008-05-10	1.11341		1.11914		0.834439		0.856404	1.30262	1.21849	1.06325	1.23824		1.92824	1.12279	1.11071	0.801112					0.781648		0.792803	1.34581	1.21668	0.750863	1.07985	1.66823		1.11523		1.15808		0.608207	0.721864		1.14509		1.01285	1.24681	1.41933	1.51298	1.73569		0.936569		0.961612
2008-05-11	1.10774		1.11841		0.835748		0.859493	1.30954	1.22063	1.06576	1.23933		1.92709	1.13135	1.1079	0.799711					0.780805		0.800437	1.34627	1.21248	0.754321	1.08472	1.66937		1.12741		1.14934		0.608367	0.724584		1.14683		1.0207	1.24454	1.39979	1.51403	1.73075		0.928605		0.976251
2008-05-12	1.10078		1.11822		0.83692		0.865032	1.31816	1.22451	1.06738	1.24064		1.91753	1.13976	1.10442	0.793027					0.779702		0.806161	1.34117	1.21492	0.756128	1.08783	1.65927		1.13943		1.14138		0.611667	0.727828		1.14751		1.02582	1.24276	1.37959	1.52681	1.73537		0.920419		0.990543
2008-05-13	1.09162		1.11878		0.83794		0.865257	1.32401	1.22456	1.0679	1.2421		1.90311	1.15041	1.1011	0.785416					0.778335		0.805063	1.33717	1.21648	0.753057	1.08507	1.65836		1.15384		1.14436		0.609983	0.728406		1.1465		1.03463	1.22682	1.37579	1.53122	1.7376		0.929726		1.00354
2008-05-14	1.08421		1.11595		0.843318		0.866685	1.33794	1.22565	1.065	1.24194		1.90862	1.15985	1.09855	0.780414					0.779179		0.804037	1.32769	1.21559	0.745693	1.08865	1.65614		1.17083		1.14725		0.60959	0.731686		1.14331		1.04804	1.20648	1.37624	1.53219	1.74197		0.927983		1.01288
2008-05-15	1.07982		1.10523		0.848143		0.86751	1.34998	1.22203	1.06308	1.23612		1.92107	1.16006	1.09891	0.778078					0.783525		0.805173	1.3186	1.212	0.744706	1.08613	1.6548		1.17672		1.1498		0.606863	0.736304		1.13742		1.06006	1.19699	1.37563	1.52933	1.74544		0.919953		1.0129	1.45248
2008-05-16	1.08057		1.09481		0.852799		0.859281	1.36029	1.22057	1.06341	1.22623		1.92567	1.15786	1.0981	0.776954					0.792008		0.805392	1.30957	1.21037	0.739125	1.08834	1.65002		1.18104		1.15292		0.603518	0.73826		1.13345		1.05943	1.18743	1.37711	1.52459	1.75247		0.920472		1.02409	1.45277
2008-05-17	1.08064		1.09651		0.859594		0.859367	1.37205	1.21334	1.06876	1.2261		1.93185	1.16369	1.09856	0.783657					0.795438		0.807905	1.30438	1.2139	0.742102	1.09208	1.64954		1.17932		1.15319		0.600589	0.738427		1.13007		1.05862	1.18117	1.37073	1.52614	1.74974		0.922718		1.02837	1.46474
2008-05-18	1.07267		1.09075		0.870169		0.859111	1.38874	1.20634	1.07144	1.22261		1.95154	1.17235	1.09461	0.793129					0.801885		0.809074	1.29867	1.21767	0.742535	1.09525	1.65207		1.18214		1.13885		0.597239	0.736904		1.12539		1.0564	1.17962	1.37364	1.56098	1.74382		0.941318		1.03549	1.47422
2008-05-19	1.06661		1.08747		0.875617		0.857605	1.40268	1.20022	1.07346	1.21765		1.97088	1.18126	1.09348	0.785803					0.804059		0.80587	1.28819	1.2209	0.745603	1.09361	1.65459		1.18279		1.13757		0.591602	0.734308		1.12208		1.06778	1.17503	1.38946	1.59293	1.73355		0.944995		1.03623	1.48384
2008-05-20	1.06247		1.08417		0.878703		0.856677	1.40815	1.1991	1.07902	1.201		1.97072	1.18885	1.10111	0.783197					0.806401		0.793706	1.28662	1.22323	0.747291	1.08298	1.64944		1.18711		1.14404		0.589998	0.732972		1.12717		1.07459	1.16783	1.4152	1.61036	1.72935		0.949563		1.03533	1.48823
2008-05-21	1.04936		1.08192		0.878918		0.85221	1.41179	1.20053	1.08034	1.19725		1.9521	1.19693	1.10084	0.778595					0.80339		0.797727	1.2838	1.23052	0.740087	1.08502	1.63305		1.17995		1.14931		0.591102	0.730434		1.12398		1.07476	1.16034	1.43117	1.61992	1.71668		0.959461		1.03856	1.48733
2008-05-22	1.03787		1.07498		0.879885		0.854692	1.41181	1.19898	1.07683	1.18978		1.9453	1.22194	1.10538	0.774079					0.807706		0.802048	1.27157	1.23494	0.739893	1.08776	1.633		1.17644		1.15634		0.590593	0.728713		1.12416		1.08136	1.15993	1.43313	1.63163	1.70476		0.962469		1.03765	1.48857
2008-05-23	1.02538		1.0688		0.876858		0.856389	1.41343	1.19062	1.07517	1.18015		1.93838	1.22793	1.11145	0.769708					0.810771		0.811171	1.27105	1.23211	0.739519	1.08405	1.63886		1.18111		1.15801		0.586128	0.729815		1.12918		1.09029	1.15337	1.43383	1.64791	1.69546		0.961979		1.04603	1.47883
2008-05-24	1.01309		1.06068		0.876138		0.859868	1.41488	1.17913	1.07208	1.16825		1.9304	1.22901	1.10922	0.769742					0.811347		0.813813	1.27543	1.22644	0.736033	1.07443	1.63902		1.17941		1.15549		0.588887	0.73246		1.12605		1.09338	1.14019	1.44574	1.66836	1.68602		0.956879		1.05825	1.4882
2008-05-25	1.00092		1.05197		0.878024		0.860916	1.4208	1.16547	1.06703	1.1566		1.92098	1.24059	1.11252	0.769781					0.813432		0.814382	1.28235	1.23515	0.733037	1.06355	1.64428		1.18174		1.14769		0.589756	0.736153		1.12649		1.09628	1.13146	1.45428	1.66435	1.67811		0.951886		1.08456	1.50271
2008-05-26	0.990273		1.03717		0.87876		0.863071	1.4242	1.15572	1.06468	1.15062		1.91478	1.25643	1.11235	0.769799					0.815925		0.808542	1.28834	1.23749	0.728884	1.05982	1.64987		1.17991		1.14043		0.593634	0.740453		1.12124		1.09894	1.11523	1.44805	1.67613	1.66815		0.946524		1.1032	1.49592
2008-05-27	0.98139		1.02512		0.880418		0.860803	1.43654	1.14828	1.06826	1.14605		1.90747	1.26148	1.11146	0.768131					0.819512		0.806021	1.29821	1.23459	0.728921	1.05612	1.65649		1.19052		1.13691		0.593234	0.744469		1.12284		1.10424	1.10645	1.42853	1.67225	1.66134		0.946274		1.11923	1.4979
2008-05-28	0.972906		1.01754		0.879494		0.856985	1.44156	1.13968	1.06935	1.13719		1.89471	1.26531	1.10964	0.759195					0.819503		0.808593	1.30295	1.24325	0.728355	1.05213	1.65862		1.19492		1.13788		0.594066	0.748311		1.12032		1.10599	1.10762	1.42554	1.677	1.64926		0.943626		1.141	1.51163
2008-05-29	0.967877		1.01548		0.880733		0.855415	1.44708	1.13434	1.07308	1.12653		1.87969	1.26698	1.11117	0.750724					0.819248		0.817735	1.29632	1.24626	0.728556	1.04268	1.65888		1.18454		1.14095		0.604354	0.753587		1.12208		1.11934	1.1097	1.4138	1.67884	1.63789		0.9334		1.16267	1.51537
2008-05-30	0.964822		1.01648		0.880947		0.857421	1.45608	1.13744	1.0793	1.12743		1.87154	1.26905	1.11447	0.744821					0.82483		0.826391	1.29181	1.25003	0.733475	1.04101	1.64753		1.18085		1.14229		0.609318	0.757487		1.12197		1.1202	1.10781	1.40929	1.6772	1.62474		0.925752			1.50179
2008-05-31	0.965507		1.0104		0.879695		0.858255	1.46272	1.13834	1.10442	1.12928		1.88407	1.27296	1.11803	0.742222					0.828937		0.833524	1.29088	1.25043	0.741583	1.03756	1.62892		1.18598		1.14981		0.617862	0.756457		1.12158		1.11698	1.09874	1.3946	1.67585	1.61438		0.923073			1.4999
2008-06-01	0.967035		1.00604		0.871466		0.855562	1.46318	1.13764	1.10958	1.12945		1.89444	1.28198	1.10725	0.743353					0.832839		0.835291	1.28958	1.24852	0.748239	1.03378	1.61144		1.18701		1.14818		0.622751	0.759258		1.1218		1.11553	1.09715	1.36814	1.66514	1.60086		0.918214			1.48926
2008-06-02	0.970601		0.999516		0.864564		0.853344	1.45993	1.13648	1.11406	1.12074		1.90505	1.29708	1.09041	0.762338					0.830569		0.83303	1.2868	1.25098	0.753308	1.02752	1.5915		1.1966		1.14067		0.628189	0.762431		1.11536		1.1107	1.09929	1.34832	1.63842	1.5829		0.912826			1.48114
2008-06-03	0.971815		0.993646		0.866102		0.842521	1.45811	1.13406	1.11718	1.1109		1.91443	1.30323	1.08346	0.767212					0.828075		0.828591	1.28002	1.24865	0.753296	1.00812	1.5952		1.19053		1.14725		0.632433	0.763913		1.10453		1.10779	1.09319	1.33933	1.62944	1.56356		0.908991			1.46853
2008-06-04	0.967624		0.988767		0.866625		0.835687	1.4552	1.13149	1.12083	1.09148		1.92181	1.3101	1.08395	0.76721					0.824647		0.824763	1.27326	1.24204	0.753389	1.0134	1.60543		1.17979		1.13616		0.632938	0.767102		1.09564		1.12333	1.07928	1.3216	1.61538	1.5495		0.905001			1.4735
2008-06-05	0.96455		0.983257		0.868999		0.82706	1.44626	1.12786	1.11339	1.07624		1.93243	1.32165	1.08085	0.762569					0.828321		0.822272	1.27095	1.23612	0.75732	1.01618	1.61675		1.17475		1.11939		0.631909	0.765418		1.09216		1.12707	1.06778	1.32433	1.59977	1.53093		0.902538			1.47306
2008-06-06	0.958032		0.979248		0.871226		0.825536	1.44288	1.12773	1.10707	1.06414		1.93132	1.32675	1.06104	0.756898					0.828257		0.824854	1.26923	1.23143	0.760957	1.01766	1.60617		1.16726		1.11164		0.625259	0.763293		1.08853		1.13616	1.07378	1.32425	1.59258	1.52101		0.897485			1.48442
2008-06-07	0.951306		0.971374		0.876335		0.83723	1.43654	1.12207	1.10091	1.05537		1.92882	1.32601	1.04837	0.749735					0.833169		0.828713	1.26333	1.2227	0.753591	1.01211	1.5942		1.16465		1.10818		0.621645	0.760802		1.08667		1.14109	1.07804	1.29347	1.59058	1.51171		0.896334			1.48437
2008-06-08	0.947912		0.96523		0.879876		0.84299	1.43054	1.11755	1.09783	1.04813		1.92051	1.33296	1.04277	0.749235					0.832744		0.833761	1.25832	1.22134	0.744075	1.00505	1.58448		1.17027		1.0961		0.621611	0.759474		1.08697		1.1434	1.07853	1.25537	1.58619	1.50347		0.901673			1.48438
2008-06-09	0.946572		0.967926		0.884175		0.846117	1.42378	1.1114	1.10087	1.03521		1.91278	1.33819	1.04728	0.745062					0.826078		0.840497	1.25666	1.21719	0.733457	1.00391	1.57153		1.16692		1.08522		0.618434	0.757778		1.09033		1.14327	1.08026	1.23275	1.58564	1.49568		0.903083			1.48431
2008-06-10	0.945722		0.965033		0.8844		0.848503	1.4247	1.10285	1.10946	1.03113		1.89247	1.34604	1.04402	0.741258					0.823345		0.850241	1.255	1.22049	0.72797	0.998496	1.57149		1.17224		1.07681		0.607964	0.756428		1.09184		1.14323	1.08918	1.21125	1.57355	1.49191		0.900157			1.48427
2008-06-11	0.947607		0.959839		0.889539		0.84683	1.41757	1.09143	1.11965	1.03375		1.87254	1.35318	1.03243	0.740898					0.82597		0.857704	1.25091	1.22615	0.727058	0.989721	1.55695		1.17058		1.06544		0.600532	0.753159		1.09234		1.15549	1.09724	1.20568	1.57179	1.49384		0.899046			1.48419
2008-06-12	0.947822		0.952522		0.89511		0.844591	1.41107	1.08276	1.1225	1.0298		1.85797	1.36158	1.02459	0.735186					0.831116		0.853867	1.25343	1.22647	0.730793	0.993535	1.55691		1.16449		1.06153		0.595703	0.748899		1.09686		1.15069	1.10493	1.21056	1.56685	1.49505		0.891724			1.48929
2008-06-13	0.948716		0.947974		0.899911		0.847135	1.40595	1.07706	1.12024	1.02164		1.8437	1.3689	1.01442	0.738025					0.831579		0.850266	1.25076	1.22313	0.732352	0.988385	1.56672		1.15595		1.05478		0.587435	0.746449		1.09473		1.15818	1.09752	1.18047	1.56155	1.50201		0.88599			1.48921
2008-06-14	0.940908		0.949028		0.907645		0.849464	1.39998	1.07257	1.11692	1.01571		1.82226	1.37553	1.01065	0.734658					0.821785		0.846624	1.24978	1.22585	0.736883	0.98389	1.57683		1.15005		1.05015		0.575636	0.759345		1.09631		1.16618	1.09863	1.16374	1.55221	1.49758		0.891722			1.48841
2008-06-15	0.932414		0.944958		0.918863		0.847937	1.39592	1.06722	1.11409	1.00597		1.81143	1.38621	1.01135	0.731419					0.812952		0.845722	1.24733	1.23086	0.735293	0.98107	1.5741		1.13744		1.04616		0.569314	0.761463		1.10021		1.17188	1.09799	1.13972	1.53597	1.49194		0.895963			1.494
2008-06-16	0.927457		0.933924		0.934008		0.843278	1.39586	1.06581	1.11567	1.01203		1.81138	1.38478	0.998545	0.727294					0.816577		0.848876	1.24345	1.2326	0.73897	0.971163	1.57532		1.13514		1.03151		0.568168	0.762656		1.10187		1.16682	1.08988	1.12878	1.52009	1.48909		0.887732			1.50021
2008-06-17	0.923124		0.921385		0.940919		0.831982	1.39581	1.06909	1.11739	1.00035		1.7972	1.38795	0.989249	0.720924					0.815839		0.85369	1.23928	1.23996	0.743558	0.964936	1.58054		1.11784		1.0196		0.557326	0.762139		1.09804		1.17063	1.08818	1.12766	1.51574	1.48878		0.887901			1.50662
[truncated: 4,100 more rows]
[truncated: 20 more columns]

## Sheet: 7Be Yearly values
7Be yearly average normalized over overall timeserie. In column H "C" means that the same data have been corrected from cosmic rays. Cosmic ray correction has been applied using normalised yearly averages of cosmic ray.
[truncated: 125 more rows]

[truncated: 1 more sheets: Cosmic Rays Values]
